# Supplementary material for: Prokaryotic communities of Indo-Pacific giant barrel sponges are more strongly influenced by geography than host phylogeny
Source: FEMS Microbiol Ecol. 2018 Oct 4;94(12):fiy194. doi: 10.1093/femsec/fiy194 (PMC6196991; doi:10.1093/femsec/fiy194)
Supplement: Supplementary Data [file fiy194_supplemental_files.zip]

Archive with 6 entries (6 files):
- Supp 4.xlsx
- Supp 1.xlsx
- Supp 2.pdf
- Supp 2.tif
- Supp 3.docx
- Supp 3.tif
