# Supplementary material for: Prokaryotic communities of Indo-Pacific giant barrel sponges are more strongly influenced by geography than host phylogeny
Source: FEMS Microbiol Ecol. 2018 Oct 4;94(12):fiy194. doi: 10.1093/femsec/fiy194 (PMC6196991; doi:10.1093/femsec/fiy194)
Supplement: Supplementary Data [file fiy194_supplemental_files.zip › Supp 4.xlsx]

## Sheet: Blad1
Supporting Information 4: Table containing the isolation sources of closely related organisms to the OTUs from Figure 4.
	OTU	Abund	Phylum	Class	Order	Family	Genus	GI	Acc	Score	Evalue	Seq	Source	Location	References
1	1	17592	Chloroflexi	Caldilineae	Caldilineales	Caldilineaceae	uncultured	350627590	JN596707	784	0	100	Sponge Xestospongia testudinaria	Manado, Indonesia	Montalvo and Hill 2011
10	10	8144	Chloroflexi	SAR202	Unassigned	Unassigned	Unassigned	350627603	JN596720	776	0	99.76	Sponge Xestospongia testudinaria	Manado, Indonesia	Montalvo and Hill 2011
1036	1036	328	Thaumarchaeota	Marine Group I	Unknown Order	Unknown Family	Candidatus Nitrosopumilus	445066203	KC148547	728	0	99.01	sponge Holoxea sp.	South China Sea	Feng and Li (2013)
104	104	963	Proteobacteria	Alphaproteobacteria	Rhodobacterales	Rhodobacteraceae	uncultured	678605897	HE985147	765	0	99.29	sponge Astrosclera willeyana	Yonge Reef, Australia	Karlinska-Batres and Worheide (unpublished)
11	11	10729	Proteobacteria	Gammaproteobacteria	Xanthomonadales	uncultured	Ambiguous_taxa	511630206	HE817820	819	0	99.55	sponge Vaceletia crypta	Yonge Reef, Australia	Karlinska-Batres and Worheide (2013)
11002	11002	4796	Proteobacteria	Alphaproteobacteria	Rhodospirillales	Unassigned	Unassigned	350627551	JN596668	784	0	100	Sponge Xestospongia testudinaria	Manado, Indonesia	Montalvo and Hill 2011
11964	11964	1871	Proteobacteria	Deltaproteobacteria	Bdellovibrionales	Bdellovibrionaceae	Bdellovibrio	315020323	HQ270370	824	0	99.78
12	12	5118	SBR1093	Ambiguous_taxa	Ambiguous_taxa	Ambiguous_taxa	Ambiguous_taxa	315020327	HQ270374	795	0	99.77	Sponge Xestospongia testudinaria	Manado, Indonesia	Montalvo and Hill 2011
124	124	24	Gemmatimonadetes	BD2-11 terrestrial group	uncultured bacterium	uncultured bacterium	uncultured bacterium	511630180	HE817794	758	0	97.1	sponge Vaceletia crypta	Yonge Reef, Australia	Karlinska-Batres and Worheide (2013)
126	126	953	Proteobacteria	Alphaproteobacteria	Rhodobacterales	Rhodobacteraceae	Albidovulum	212549944	EU816878	737	0	98.11	seawater	Caribbean Sea	Lopez et al. (unpublished)
127	127	590	Acidobacteria	Solibacteres	Solibacterales	Solibacteraceae (Subgroup 3)	PAUC26f	407728840	JX206664	771	0	99.53	Sponge Ircinia oros	Catalunya, Spain	Erwin et al. 2012
13	13	5174	Cyanobacteria	Cyanobacteria	SubsectionI	FamilyI	uncultured	526300012	KF286179	780	0	99.76	sponge Aplysina cauliformis	Lee Stocking Islaind, Bahama's	Olson et al. (2014)
1377	1377	626	Proteobacteria	Gammaproteobacteria	KI89A clade	uncultured bacterium	uncultured bacterium	134290535	EF159798	778	0	97.99	Sponge Smenospongia aurea	Key Largo, USA	Schmitt et al. 2008
15	15	2996	Proteobacteria	Deltaproteobacteria	Desulfurellales	Desulfurellaceae	H16	315020291	HQ270338	824	0	99.78	Sponge Xestospongia testudinaria	Manado, Indonesia	Montalvo and Hill 2011
16	16	3653	Proteobacteria	Alphaproteobacteria	Rhodospirillales	Rhodospirillaceae	OM75 clade	451354037	JX280344	776	0	99.76	sponge Ircinia felix	Exumas, Bahama's	Pita et al. 2013
17	17	5133	Acidobacteria	Holophagae	Subgroup 10	TK85	Unassigned	400269367	JX455629	824	0	99.78	Sponge Xestospongia testudinaria	Orpheus Island, Australia	Webster et al. 2012
19	19	4085	Proteobacteria	JTB23	uncultured bacterium	uncultured bacterium	uncultured bacterium	315020304	HQ270351	822	0	99.78	Sponge Xestospongia testudinaria	Manado, Indonesia	Montalvo and Hill 2011
2	2	11491	Nitrospirae	Nitrospira	Nitrospirales	Nitrospiraceae	Nitrospira	768028894	KP305629	809	0	100	Coral Porites lutea	Luhuitou fringing reef, Sanya, Hainan, China	Kuang et al. 2015
20	20	4696	Proteobacteria	Gammaproteobacteria	Xanthomonadales	uncultured	Ambiguous_taxa	350627620	JN596737	822	0	99.78	Sponge Xestospongia testudinaria	Manado, Indonesia	Montalvo and Hill 2011
22	22	3906	Proteobacteria	Gammaproteobacteria	uncultured	Ambiguous_taxa	Ambiguous_taxa	451353954	JX280261	822	0	99.78	sponge Ircinia strobilina	Exumas, Bahama's	Pita et al. 2013
23	23	4519	Chloroflexi	SAR202	uncultured bacterium	uncultured bacterium	uncultured bacterium	295638943	GU981857	778	0	99.76	sponge Holiclona hogarthi	Sweetings Cay, Bahamas	Yang et al. unpublished
290	290	9108	Actinobacteria	Acidimicrobiia	Acidimicrobiales	Sva0996 marine group	Unassigned	768028476	KP305211	773	0	99.53	Coral Porites lutea	Luhuitou fringing reef, Sanya, Hainan, China	Kuang et al. 2015
3	3	10468	Chloroflexi	SAR202	Unassigned	Unassigned	Unassigned	909636114	HG423502	778	0	99.76	sponge Astrosclera willeyana	Dahab, Egypt	Karlinka-Batres and Worheide (2013)
30	30	3507	Chloroflexi	TK10	Ambiguous_taxa	Ambiguous_taxa	Ambiguous_taxa	253509370	FJ481356	774	0	99.53	Sponge Xestospongia testudinaria	Manado, Indonesia	Montalvo and Hill 2011
3868	3868	15	Proteobacteria	Gammaproteobacteria	Legionellales	Coxiellaceae	Rickettsiella	678605897	HE985147	765	0	99.29	sponge Astrosclera willeyana	Yonge Reef, Australia	Karlinska-Batres and Worheide (unpublished)
3960	3960	388	Firmicutes	Clostridia	Clostridiales	Defluviitaleaceae	Defluviitaleaceae UCG-011	290575651	GQ163741	789	0	99.54	sponge	Red Sea	Radwan et al. 2010)
4	4	9834	Actinobacteria	Acidimicrobiia	Acidimicrobiales	Sva0996 marine group	Unassigned	768027112	KP303847	778	0	99.76	Coral Porites lutea	Luhuitou fringing reef, Sanya, Hainan, China	Kuang et al. 2015
4199	4199	653	Proteobacteria	Deltaproteobacteria	Bdellovibrionales	Bacteriovoracaceae	Peredibacter	110265080	DQ661822	767	0	99.29	sponge Ircinia felix	key Largo, USA	Schmitt et al. 2007
44	44	1651	Proteobacteria	Gammaproteobacteria	Xanthomonadales	uncultured	uncultured bacterium	451353975	JX280282	817	0	99.55	sponge Ircinia strobilina	Exumas, Bahama's	Pita et al. 2013
4570	4570	3677	Actinobacteria	Actinobacteria	Corynebacteriales	Mycobacteriaceae	Mycobacterium	315020314	HQ270361	804	0	99.77	Sponge Xestospongia testudinaria	Manado, Indonesia	Montalvo and Hill 2011
46	46	5292	PAUC34f	Ambiguous_taxa	Ambiguous_taxa	Ambiguous_taxa	Ambiguous_taxa	407728686	JX206510	824	0	99.78	Sponge Ircinia fasciculata	Catalunya, Spain	Erwin et al. 2012
4670	4670	1128	Actinobacteria	Acidimicrobiia	Acidimicrobiales	Sva0996 marine group	uncultured actinobacterium	295639226	GU982140	819	0	99.55	sponge Ircinia strobilina	Sweeting's Cay, Bahama's	Yang et al. unpublished
4689	4689	509	Proteobacteria	Deltaproteobacteria	Oligoflexales	0319-6G20	Unassigned	253509284	FJ481270	773	0	99.53	Sponge Xestospongia muta	Key Largo, USA	Montalvo and Hill 2011
47	47	2359	Poribacteria	Ambiguous_taxa	Ambiguous_taxa	Ambiguous_taxa	Ambiguous_taxa	526300028	KF286195	813	0	99.33	sponge Aplysina cauliformis	Carrie Bow Bay, Belize	Olson et al. (2014)
4744	4744	96	Acidobacteria	Subgroup 9	uncultured bacterium	uncultured bacterium	uncultured bacterium	134290601	EF159864	765	0	99.29	Sponge Xestospongia muta	Key Largo, USA	Schmitt et al. 2008
486	486	176	Chloroflexi	Caldilineae	Caldilineales	Caldilineaceae	uncultured	134290583	EF159846	782	0	100	Sponge Xestospongia muta	Key Largo, USA	Schmitt et al. 2008
5	5	6713	Proteobacteria	Alphaproteobacteria	Rhodospirillales	Rhodospirillaceae	uncultured	559767691	KF585152	776	0	99.76	sponge Holoxea sp.	Yongxing Island, South China Sea	Feng and Li (2013)
526	526	141	Chloroflexi	TK10	uncultured bacterium	uncultured bacterium	uncultured bacterium	253509284	FJ481270	773	0	99.53	Sponge Xestospongia muta	Key Largo, USA	Montalvo and Hill 2011
59	59	1470	Chloroflexi	Anaerolineae	Anaerolineales	Anaerolineaceae	uncultured	350627546	JN596663	745	0	98.35	Sponge Xestospongia testudinaria	Manado, Indonesia	Montalvo and Hill 2011
61	61	3165	Chloroflexi	SAR202	uncultured Chloroflexi bacterium	uncultured Chloroflexi bacterium	uncultured Chloroflexi bacterium	350627539	JN596656	767	0	99.29	Sponge Xestospongia testudinaria	Manado, Indonesia	Montalvo and Hill 2011
6539	6539	643	Proteobacteria	Gammaproteobacteria	KI89A clade	uncultured bacterium	uncultured bacterium	295639138	GU982052	773	0	99.53	sponge aplysina fulva	Sweeting's Cay, Bahama's	Yang et al. unpublished
6659	6659	506	Spirochaetae	Spirochaetes	Spirochaetales	Spirochaetaceae	Spirochaeta 2	315020232	HQ270279	811	0	99.33	Sponge Xestospongia testudinaria	Manado, Indonesia	Montalvo and Hill 2011
7	7	3361	Deinococcus-Thermus	Deinococci	Deinococcales	Trueperaceae	Truepera	511630216	HE817830	773	0	99.76	sponge Vaceletia crypta	Yonge Reef, Australia	Karlinska-Batres and Worheide (2013)
70	70	61	Euryarchaeota	Thermoplasmata	Thermoplasmatales	Marine Group II	uncultured archaeon	924292510	KT454266	739	0	99.51	sea water	China	Xie, unpublished
72	72	1247	Thaumarchaeota	Marine Group I	Unknown Order	Unknown Family	Candidatus Nitrosopumilus	162312072	EU049817	712	0	98.28	Luffariella sp.	Orpheus Island, Australia	Steger et al. (unpublished)
7893	7893	467	Poribacteria	Unassigned	Unassigned	Unassigned	Unassigned	496236929	KC861145	767	0	99.29	spongeCinachyra sp.	Gulf of Mannar, India	Jasmin et al. 2015
8	8	10001	Actinobacteria	Acidimicrobiia	Acidimicrobiales	Sva0996 marine group	Unassigned	226425311	FJ229961	778	0	99.76	Sponge Xestospongia muta	Key Largo, USA	Montalvo and Hill 2011
81	81	1163	Proteobacteria	Alphaproteobacteria	Rhodospirillales	Rhodospirillaceae	OM75 clade	451353971	JX280278	776	0	99.76	sponge Ircinia strobilina	Sweeting's Cay, Bahama's	Pita et al. 2013
87	87	663	Proteobacteria	Deltaproteobacteria	Desulfurellales	Desulfurellaceae	H16	451354005	JX280312	802	0	98.89	sponge Ircinia strobilina	Sweeting's Cay, Bahama's	Pita et al. 2013
873	873	267	Proteobacteria	JTB23	uncultured bacterium	uncultured bacterium	uncultured bacterium	210161905	EU818975	811	0	99.33	sponge Neofibularia nolitangere	Caribbean Sea	Lopez et al. (unpublished)
9	9	7528	Actinobacteria	Acidimicrobiia	Acidimicrobiales	Sva0996 marine group	uncultured actinobacterium	768027133	KP303868	778	0	99.76	Coral Porites lutea	Luhuitou fringing reef, Sanya, Hainan, China	Kuang et al. 2015
90	90	848	Proteobacteria	Gammaproteobacteria	KI89A clade	Unassigned	Unassigned	354802050	JN113082	811	0	99.33	sponge Astrosclera willeyana	China	Yang and Li, 2011
9605	9605	179	Proteobacteria	Deltaproteobacteria	NB1-j	uncultured bacterium	uncultured bacterium	526300002	KF286169	773	0	99.53	sponge Aplysina cauliformis	Carrie Bow Bay, Belize	Olson et al. (2014)
9825	9825	887	Chloroflexi	Caldilineae	Caldilineales	Caldilineaceae	uncultured	507104998	HF912445	813	0	99.33	Sponge isops phlegraei		Kaesler-Neumann (2013)
