# Supplementary material for: Prokaryotic communities of Indo-Pacific giant barrel sponges are more strongly influenced by geography than host phylogeny
Source: FEMS Microbiol Ecol. 2018 Oct 4;94(12):fiy194. doi: 10.1093/femsec/fiy194 (PMC6196991; doi:10.1093/femsec/fiy194)
Supplement: Supplementary Data [file fiy194_supplemental_files.zip › Supp 1.xlsx]

## Sheet: Grouped per phylogeny
Supporting Information 1: Table containing the number of sequences per sample of all OTUs with an abundance >50 in the total dataset.
OTU	Total	Sg1s022	Sg1s030	Mk1s555	Kt1s161	Sg1s033	Tw1s477	Mk1s576	Tw1s471	Pk1s112	Pk1s140	Tw1s033	Tw1s470	Vi1s035		Pk2s115	Sg2s023	Pk2s111	Sg2s011	Mk2s537	Vi2s034	Pk2s085	Mk2s577	Tw2s473	Mk2s541	Tw2s485	Lm2s003		Sg3s032	Mk3s502	Mk3s507	Mk3s524	Th3s273	Lm3s009	Sg3s018	My3s138	My3s139	Lm3s005	Sg3s013	Mk3s533		Tw4s215	Sg4s024	Tw4s476		Rd5s020	Rd5s098	Rd5s188
1	17595	1189	62	31	251	215	10	54	108	846	1778	194	47	713		831	926	1589	1217	77	254	559	25	16	91	13	47		1458	77	255	412	603	60	392	135	49	70	877	80		145	1165	40		101	78	124
2	11619	826	35	38	317	199	239	18	116	202	63	220	360	448		150	160	258	271	77	631	133	43	296	10	57	261		702	229	412	354	78	369	584	460	416	116	753	208		283	89	141		210	362	296
11	10705	237	77	258	108	79	244	216	462	118	31	359	467	171		91	472	96	172	48	414	52	156	410	334	241	395		346	166	361	370	110	332	391	195	185	194	239	250		267	377	585		103	211	211
3	10558	356	276	436	241	172	307	517	81	230	283	93	127	191		241	80	227	139	445	95	362	552	117	417	220	205		47	374	165	124	141	182	219	394	598	322	158	437		129	150	77		172	112	90
8	9947	197	52	74	215	300	104	615	113	100	314	204	119	206		61	118	60	100	339	132	137	588	80	660	274	244		58	599	692	619	59	210	102	126	206	219	142	784		130	173	38		44	51	105
4	9732	96	14	139	259	32	584	360	112	110	109	262	607	52		53	10	67	107	372	32	49	435	199	270	272	494		14	167	528	179	119	332	116	110	139	507	118	271		544	15	315		375	297	390
290	9061	577	150	175	537	792	56	147	204	308	150	130	61	336		115	276	135	364	157	183	188	222	101	343	62	170		82	162	86	147	185	253	222	82	164	466	437	133		127	101	27		146	125	101
10	8125	253	526	139	295	361	229	384	25	94	108	27	109	164		175	551	108	563	208	69	142	310	40	108	68	131		101	257	135	79	201	79	304	42	110	268	155	327		92	465	36		60	58	80
9	7496	149	44	361	44	387	226	341	152	183	115	138	249	172		128	362	64	119	91	182	287	84	186	56	138	333		63	129	77	94	177	57	345	120	99	348	149	236		204	38	213		182	98	110
5	6610	143	133	296	328	64	213	111	207	128	61	73	191	101		133	258	152	80	54	133	73	80	173	60	97	134		185	252	238	243	227	91	165	179	108	65	92	34		345	261	97		100	166	214
46	5377	25	131	153	58	71	79	339	140	86	34	81	178	92		541	133	140	48	169	248	179	48	74	170	66	346		24	139	38	85	57	103	154	98	76	88	49	167		88	32	154		67	70	58
13	5201	14	21	15	2	0	7	0	571	44	2	1016	126	1		1	12	1	0	3	631	0	1	244	7	2	176		0	3	1	4	6	1	17	23	6	12	4	4		9	2	1760		212	118	87
12	5164	278	240	123	275	87	153	130	142	231	14	93	168	67		106	110	98	107	100	28	89	43	133	56	116	73		114	180	175	277	116	20	241	15	19	139	15	77		82	33	66		188	190	126
17	5141	2	27	5	175	168	107	105	180	122	231	99	147	349		115	121	42	289	65	140	59	88	199	68	8	59		260	69	292	166	95	263	134	13	43	96	205	125		27	4	146		65	35	75
11002	4804	34	2	77	229	7	12	0	291	6	8	578	117	934		8	60	16	106	0	682	3	22	7	5	34	13		219	0	4	9	303	27	31	8	1	9	434	1		396	2	80		0	0	0
20	4764	116	162	159	95	83	100	76	43	71	8	42	140	91		67	147	65	98	104	127	57	252	48	202	11	133		130	151	255	272	20	115	170	137	169	85	134	95		153	234	36		22	36	17
23	4404	11	115	45	177	27	56	161	76	128	102	43	50	19		219	23	188	27	151	55	267	339	59	71	62	31		17	153	4	21	110	127	39	239	157	144	22	285		48	33	34		97	128	17
19	4037	101	104	68	313	40	146	98	112	98	78	186	144	101		56	100	55	95	43	218	109	16	61	32	109	72		41	98	11	120	161	38	172	127	110	47	36	5		215	96	78		7	16	10
21	3880	0	15	61	34	7	110	175	131	45	6	185	124	28		108	32	11	17	48	47	135	7	2	109	47	446		6	94	81	6	287	31	53	81	128	144	27	104		86	10	76		467	90	70
22	3877	102	29	158	96	214	103	35	49	97	113	166	67	62		50	102	37	55	31	22	35	24	62	19	56	109		186	68	244	177	139	89	96	83	51	88	157	55		146	85	78		36	54	105
35	3748	31	39	54	33	95	148	141	62	50	30	30	102	7		41	20	68	19	192	21	42	234	97	267	49	116		7	109	219	117	20	210	34	100	109	363	21	152		111	21	39		29	2	43
16	3708	8	7	173	97	24	134	93	179	67	37	40	124	7		30	92	31	45	17	61	24	11	81	21	26	80		29	34	390	202	116	12	49	47	62	19	15	24		243	12	109		236	351	229
37	3655	3	179	52	53	32	118	97	35	122	126	16	57	11		314	17	182	46	228	30	227	291	108	213	49	41		4	126	56	19	47	56	47	104	83	83	37	31		25	4	27		99	54	8
4570	3619	40	405	163	40	554	131	16	186	213	186	21	18	7		3	1	6	11	262	4	1	3	6	6	309	8		13	21	7	7	161	4	4	15	8	1	15	3		90	493	82		1	2	4
24	3561	51	199	121	80	182	108	7	27	107	133	49	43	27		59	18	99	84	149	20	86	201	37	29	109	24		9	92	35	22	40	73	71	177	224	132	119	163		42	54	16		101	43	10
33	3537	63	96	1	218	10	138	9	158	80	52	65	129	32		17	64	54	28	9	50	20	43	215	14	66	156		12	17	23	38	91	46	207	31	104	526	215	21		229	100	41		5	5	2
48	3504	41	8	35	108	60	176	105	171	8	7	181	119	107		16	205	13	126	57	107	4	44	140	110	22	113		14	61	74	142	33	22	20	123	93	55	7	71		300	29	287		1	23	25
30	3490	56	12	195	98	59	231	169	167	201	229	87	187	16		99	40	45	93	18	13	48	15	14	174	64	27		3	142	159	22	21	201	56	18	32	28	34	103		94	13	28		17	37	85
7	3396	132	25	339	138	158	8	59	2	71	71	4	6	257		4	151	11	93	11	4	27	77	2	57	4	29		377	78	40	129	303	26	45	47	10	31	288	21		2	160	14		1	0	22
14	3318	81	60	21	83	57	96	51	87	43	54	56	116	96		40	91	57	94	25	31	40	18	137	90	160	129		37	11	131	155	47	65	134	169	47	221	52	78		131	59	30		16	22	63
42	3270	70	220	73	55	82	59	12	43	79	42	11	16	30		126	83	96	129	93	37	241	110	18	68	119	44		29	131	34	19	66	77	78	84	111	134	53	125		22	44	7		71	134	46
61	3183	29	234	33	58	21	68	78	34	50	29	19	20	25		184	52	142	66	150	37	163	85	69	104	199	79		12	69	3	12	43	106	74	97	107	123	21	164		16	92	15		31	55	14
56	3133	10	171	33	22	14	52	200	58	87	25	73	36	27		86	34	182	39	122	7	162	103	36	161	174	47		15	81	16	21	28	58	75	70	48	86	65	48		19	65	27		144	102	76
15	3013	127	166	23	157	15	33	6	48	117	53	19	19	201		39	67	120	70	13	118	18	5	36	14	53	45		150	80	131	120	170	59	43	91	31	22	111	16		84	176	31		43	19	14
29	2995	53	126	56	37	173	33	187	18	112	84	29	34	43		117	43	78	58	113	8	152	102	13	152	91	35		23	92	21	20	26	34	81	93	128	41	58	134		17	47	16		59	64	25
18	2901	63	23	21	143	104	48	10	47	69	59	27	34	64		47	107	32	82	9	99	17	9	29	2	13	143		239	23	63	149	257	16	86	68	72	10	67	14		162	59	39		67	76	108
31	2815	72	125	13	48	35	114	152	17	80	36	17	31	41		46	31	62	60	77	47	123	187	31	114	79	39		11	80	23	11	28	67	16	140	175	39	32	161		29	65	8		92	48	18
26	2770	2	8	8	29	10	73	4	124	105	39	15	87	3		67	10	14	27	52	4	42	11	97	10	256	45		116	13	1	47	10	624	50	66	80	48	3	6		249	7	8		167	18	93
65	2725	11	55	45	17	9	179	65	91	58	36	11	175	12		227	38	52	26	103	29	181	131	36	1	228	33		6	66	5	6	38	93	4	47	88	149	17	68		30	11	49		41	70	20
28	2721	100	40	59	135	102	67	80	45	119	156	44	63	45		46	53	61	55	35	36	83	30	70	55	104	14		122	51	99	28	41	39	110	28	36	47	92	14		87	29	42		8	25	86
39	2661	95	41	86	67	34	48	21	106	87	49	27	29	65		121	36	106	68	10	81	49	30	123	4	80	118		6	129	199	119	48	42	71	60	23	34	14	33		40	48	22		62	76	9
75	2646	23	10	156	60	2	103	33	70	16	8	33	83	39		47	44	49	22	54	27	26	24	40	118	130	72		8	22	66	151	78	169	11	45	81	139	5	28		80	17	40		138	43	201
57	2498	88	87	87	16	43	56	50	40	75	16	17	86	81		181	233	38	41	20	166	63	23	149	32	27	80		94	31	19	55	18	19	69	21	31	21	23	53		31	30	30		25	54	21
38	2459	52	33	23	70	95	48	101	42	72	51	58	35	87		49	74	17	70	51	81	78	26	73	61	41	66		48	72	17	71	13	145	44	25	46	85	69	110		47	18	29		69	41	25
45	2447	12	1	193	132	4	95	69	69	12	45	133	77	46		27	28	38	13	44	24	22	34	53	105	11	71		5	14	35	232	54	94	23	51	44	51	7	42		63	11	51		133	96	60
47	2439	2	8	2	3	2	14	95	65	43	1	30	57	55		134	5	180	13	368	270	29	4	15	9	168	3		198	4	9	3	107	12	46	8	3	6	65	1		7	170	29		21	51	69
32	2411	43	229	28	28	188	27	81	4	114	38	21	13	29		52	100	41	209	57	53	104	94	16	69	40	7		36	23	21	17	42	1	75	25	71	28	96	108		16	125	6		1	1	3
36	2385	28	93	48	107	61	52	88	19	62	45	26	17	26		92	33	90	48	155	19	121	78	13	48	77	17		26	9	26	7	18	39	42	106	148	64	34	116		37	46	13		45	75	9
53	2348	13	266	36	20	10	66	39	35	45	29	12	29	8		162	51	159	53	95	39	170	99	32	85	23	32		4	22	10	6	35	31	110	28	40	65	15	84		45	31	14		31	57	41
13421	2338	54	22	97	61	2	1	66	2	30	80	0	3	5		96	14	74	68	34	1	42	26	27	2	184	87		1	53	126	172	39	2	95	101	72	89	0	15		5	43	2		235	81	95
50	2316	65	28	139	20	16	61	44	74	46	11	90	156	53		34	82	6	47	284	46	19	28	55	88	76	7		67	64	7	137	38	15	22	23	21	8	15	76		7	11	44		23	10	11
85	2238	31	121	3	13	19	57	18	65	54	14	40	91	10		67	30	116	21	43	183	69	14	0	13	0	4		13	138	71	1	50	176	118	80	9	79	24	9		69	128	60		16	72	18
66	2225	9	76	21	33	139	76	13	35	16	13	61	59	127		73	62	50	28	104	17	26	8	3	255	184	93		28	27	96	4	7	3	19	1	4	2	16	152		49	48	164		2	8	4
40	2188	9	62	131	41	28	37	67	27	53	30	19	26	11		60	6	103	10	74	20	67	18	42	50	16	59		27	88	52	58	25	172	54	139	111	155	50	18		22	18	18		20	15	37
4790	2141	23	12	23	10	266	31	3	0	143	144	3	8	3		229	17	114	8	6	2	185	7	56	93	116	50		2	7	20	1	41	84	7	7	70	6	3	2		26	25	2		138	49	67
55	2020	139	28	130	136	95	16	7	7	32	46	7	2	84		8	38	33	6	28	5	6	17	1	127	82	5		52	4	102	14	15	36	2	112	76	171	51	106		3	34	8		13	52	27
43	1943	7	7	104	8	19	146	24	142	29	3	9	128	6		24	61	14	36	25	60	34	11	125	4	26	26		2	141	22	39	54	30	34	40	48	2	0	14		109	13	8		103	102	78
34	1917	138	19	157	49	42	50	17	76	91	5	9	80	29		10	14	22	37	12	14	26	24	56	20	8	22		209	98	17	62	65	102	7	6	10	5	159	8		40	52	26		9	3	3
13507	1909	11	256	22	29	4	47	150	27	47	16	10	18	10		150	17	105	17	102	5	98	113	14	12	55	26		3	23	16	5	33	39	17	51	89	31	7	4		12	3	15		23	55	25
11964	1891	71	46	1	14	115	8	1	4	5	1	22	2	12		7	138	17	17	171	73	7	0	801	39	30	3		4	3	1	1	0	1	219	0	2	14	6	0		9	1	16		0	0	1
54	1843	6	17	69	23	20	54	13	3	68	42	12	4	32		51	46	81	58	79	6	115	107	24	74	64	14		7	12	25	7	52	43	54	63	120	85	40	73		12	51	1		20	21	2
9769	1746	106	26	45	1	198	3	42	1	20	6	0	2	30		0	5	67	23	29	2	2	103	1	110	1	121		154	18	67	32	5	91	14	1	3	0	304	57		1	19	1		0	1	23
76	1727	242	55	6	14	50	32	0	41	11	2	65	112	15		52	54	5	67	3	186	65	4	79	62	84	6		109	3	2	9	11	6	63	1	0	3	7	10		74	54	54		0	0	0
44	1682	107	26	0	2	142	0	3	2	7	0	0	3	2		2	179	9	101	6	119	4	13	1	36	2	39		171	1	0	2	1	8	148	95	64	24	118	16		2	191	5		0	0	0
95	1674	25	13	141	16	96	54	58	45	16	6	17	38	28		4	8	57	26	37	24	20	2	121	42	1	58		1	52	8	0	14	180	60	65	52	16	3	82		14	63	7		8	20	25
7902	1658	14	30	62	38	28	32	38	58	25	16	8	46	32		29	32	47	28	23	35	10	18	29	23	21	50		48	71	34	34	113	22	50	64	34	4	11	5		26	130	13		91	59	56
63	1649	70	32	27	62	24	22	13	34	36	13	22	29	37		46	42	24	26	32	105	36	8	31	13	88	73		62	46	11	29	66	20	47	37	12	86	87	11		30	38	37		31	14	24
60	1583	97	20	97	91	44	5	89	23	0	4	1	7	52		7	83	3	3	44	1	10	64	2	8	3	135		32	37	23	23	112	38	67	2	7	67	87	52		29	77	23		0	0	0
7675	1576	65	6	2	85	1	182	5	49	23	7	19	114	90		1	4	0	79	4	107	1	77	167	111	44	8		50	3	6	9	0	40	1	27	0	12	30	6		20	3	10		17	53	19
49	1555	8	7	3	8	7	2	0	22	90	96	48	4	113		20	54	65	74	9	32	28	4	4	4	17	2		152	5	7	21	222	1	0	19	15	4	187	4		28	45	4		23	50	16
96	1555	0	4	245	1	8	160	6	57	14	4	3	49	3		10	0	13	3	6	3	122	22	9	23	220	16		2	65	18	2	2	4	3	64	98	1	1	12		37	4	7		88	83	44
59	1505	3	2	0	23	0	4	2	6	11	2	75	5	61		14	2	2	8	0	1	0	1	1	12	0	3		414	7	0	68	192	1	60	3	4	1	1	3		43	189	24		148	48	45
64	1480	61	8	182	14	14	20	48	20	25	5	19	18	21		14	13	31	9	36	3	8	22	32	30	44	63		35	43	64	88	26	76	26	56	49	122	26	40		13	12	12		2	0	4
98	1461	8	0	17	161	0	43	80	26	7	11	58	70	99		3	7	5	3	6	1	6	38	4	0	20	108		1	235	0	1	60	4	1	9	9	38	1	1		242	1	4		27	17	12
73	1411	7	56	33	27	18	26	57	8	29	16	9	2	14		28	20	31	50	95	1	89	172	5	30	35	4		1	18	2	2	32	3	26	68	157	36	18	60		4	45	2		15	37	3
80	1379	80	26	59	18	134	13	35	13	39	23	29	21	24		16	27	19	59	16	29	20	35	2	18	17	13		17	27	58	30	9	67	42	30	25	41	54	52		27	32	10		12	35	15
103	1360	22	33	25	13	66	24	101	9	51	49	27	7	11		31	14	44	21	87	11	98	50	16	25	21	8		13	39	11	12	10	16	16	55	103	25	13	74		5	22	4		5	19	2
13506	1328	94	0	3	1	16	2	1	2	36	130	73	14	1		2	1	0	0	1	0	3	1	4	410	42	1		0	0	302	1	1	0	0	1	1	1	0	0		1	2	0		37	59	80
84	1321	29	13	0	96	24	26	1	39	49	79	37	29	13		27	26	11	36	11	35	11	6	7	1	16	1		49	14	62	30	74	3	31	14	12	4	56	11		76	32	14		48	79	80
62	1314	10	59	70	11	24	12	63	16	30	13	3	30	8		47	47	47	34	31	20	50	8	5	6	3	14		0	94	0	9	36	15	45	47	80	47	20	39		23	41	6		11	57	54
13126	1297	1	7	3	1	10	1	0	0	16	25	0	1	63		12	0	10	0	166	1	19	1	1	68	10	27		0	7	17	2	0	438	5	18	4	8	2	203		2	2	0		58	63	21
169	1294	4	111	5	7	27	23	57	20	17	3	8	24	12		151	34	39	64	31	4	59	56	14	3	29	7		4	14	1	3	30	32	36	19	8	31	12	23		37	91	7		56	36	13
58	1281	21	49	14	44	17	47	56	12	45	32	18	14	22		28	21	26	31	47	25	62	44	26	18	39	9		14	25	12	26	33	15	32	51	36	26	25	91		9	24	8		8	14	5
82	1256	0	4	13	27	0	48	0	133	18	44	137	85	7		14	2	1	1	0	41	6	21	14	3	3	5		1	2	1	40	32	30	22	7	15	1	0	23		99	1	29		250	16	53
52	1254	39	26	15	27	41	24	35	19	39	22	14	25	8		28	40	23	6	34	36	14	11	7	10	12	15		123	8	42	53	78	13	42	27	32	13	24	5		57	41	12		33	12	51
6647	1236	3	37	2	0	184	5	30	2	2	2	0	3	41		3	20	2	75	43	1	2	35	0	5	1	2		3	2	8	4	44	5	92	58	80	50	72	2		4	28	0		62	113	44
51	1233	9	7	1	1	9	3	5	23	3	11	46	13	276		2	541	34	21	1	55	1	1	2	3	20	15		2	35	1	2	1	0	2	0	0	8	3	1		0	6	1		15	35	4
10472	1197	6	22	0	17	93	3	2	4	11	4	5	14	10		69	19	1	24	16	1	14	3	89	53	8	5		5	46	0	9	2	4	70	60	21	142	13	22		8	22	8		82	15	158
72	1178	25	586	1	3	29	4	6	5	9	56	5	11	12		25	9	105	2	4	1	59	0	0	11	5	0		0	98	0	4	8	4	3	3	9	0	3	6		4	17	0		2	7	2
67	1176	84	31	27	3	12	24	1	65	1	0	19	29	12		25	71	8	16	4	88	5	14	2	5	0	1		1	5	0	7	0	1	61	5	6	4	1	30		34	1	347		85	9	24
81	1146	2	2	27	44	3	20	5	64	1	0	67	138	1		6	43	2	4	2	73	5	138	182	20	14	1		0	2	2	7	43	13	8	3	0	1	1	2		73	3	79		0	0	35
4670	1136	4	1	0	1	0	1	0	2	4	3	8	1	1		0	2	1	1	1	1	0	1	25	16	3	107		0	1	34	435	0	0	3	49	86	0	1	1		1	1	1		94	109	91
131	1134	15	3	10	42	31	4	8	4	18	40	8	9	19		8	56	33	39	2	19	3	1	29	11	6	26		371	10	9	5	52	2	19	4	2	2	94	0		4	41	4		29	19	16
162	1124	67	16	1	2	0	9	0	133	7	0	144	112	0		1	57	1	10	1	84	0	1	147	2	3	187		1	0	0	28	0	3	0	0	0	23	0	2		1	0	6		10	20	30
151	1121	16	1	10	104	15	10	16	6	62	21	29	2	3		49	6	16	12	2	6	51	4	0	5	1	4		9	37	2	17	2	1	10	78	18	10	214	6		17	1	25		44	130	8
14913	1107	2	3	81	103	18	29	7	123	10	8	87	36	6		14	25	20	30	2	22	16	12	15	0	22	5		10	13	8	21	22	12	14	6	1	16	92	1		96	36	13		8	16	19
8932	1089	31	11	21	1	0	1	27	0	26	8	1	2	5		15	1	168	0	60	69	25	37	41	25	26	58		6	39	10	7	21	35	42	23	23	23	18	8		0	10	3		45	17	49
5486	1069	0	63	47	17	0	0	110	0	0	16	0	1	1		0	3	0	16	0	1	0	103	2	33	0	55		20	107	24	5	8	4	77	58	54	0	2	53		3	1	1		25	33	32
2157	1036	2	42	48	0	1	1	1	6	29	8	2	1	29		144	34	16	24	14	2	63	3	0	4	10	158		1	32	6	0	23	45	3	35	1	15	2	29		1	18	0		92	45	22
134	1011	0	1	18	0	3	29	0	68	28	24	2	29	0		6	8	1	0	0	3	6	3	53	13	15	16		1	38	1	27	312	2	1	2	28	8	1	79		15	3	89		37	14	19
97	1005	26	14	42	23	9	11	10	38	16	24	9	15	31		27	12	68	24	36	2	13	11	0	2	0	47		7	26	30	56	4	41	12	13	11	5	34	2		47	61	6		30	5	99
10465	1005	5	120	109	0	16	10	1	19	2	0	9	25	34		32	7	12	5	5	7	24	7	171	38	4	13		9	27	0	0	5	25	68	51	14	5	40	47		19	3	2		3	4	1
5415	999	1	7	2	0	23	1	0	18	5	2	1	3	2		1	7	0	8	75	4	5	25	266	220	12	7		1	3	0	0	0	1	2	2	4	3	1	12		2	62	0		63	53	89
104	987	2	0	1	2	0	19	2	10	0	0	133	26	1		0	2	0	2	1	0	0	37	15	13	160	0		0	2	63	11	3	0	0	3	1	0	0	9		64	2	387		0	1	10
121	975	1	21	33	30	11	2	10	25	12	14	21	32	57		16	7	3	32	5	2	6	0	18	17	34	116		68	26	12	24	10	9	3	68	15	6	50	2		46	2	59		10	7	8
126	971	0	3	6	4	0	88	2	114	0	9	241	331	2		1	1	1	0	1	0	1	0	88	0	1	9		0	10	0	1	0	1	0	0	0	3	1	0		0	1	45		0	0	0
89	918	0	53	26	12	83	0	10	1	12	1	0	0	1		3	2	0	4	233	0	2	1	0	82	163	3		3	1	22	3	0	26	2	41	24	0	4	2		21	1	52		4	1	5
9825	908	0	0	0	0	1	127	1	237	0	3	30	182	2		1	0	1	1	0	2	0	2	113	0	1	2		0	0	0	3	0	0	1	0	0	1	1	0		121	0	72		0	0	0
130	866	19	93	10	11	14	6	13	19	15	10	1	2	6		51	24	39	23	81	31	44	0	39	0	11	75		6	7	0	6	17	24	15	7	9	30	35	0		3	38	0		6	9	2
90	860	60	24	2	1	46	0	2	3	12	0	0	1	63		6	23	4	45	0	0	7	2	1	2	0	1		158	2	3	4	2	36	58	5	4	1	157	0		0	117	1		2	0	0
113	860	0	1	1	19	2	1	18	3	0	2	1	0	0		1	32	2	38	0	0	2	224	2	0	10	0		13	1	207	1	0	0	76	2	1	0	1	184		1	2	0		1	0	1
1093	855	0	8	8	1	1	14	96	6	4	4	0	35	9		9	0	7	3	6	3	26	148	2	10	10	0		1	5	0	2	5	19	14	19	28	5	1	41		14	5	29		117	34	32
88	839	17	9	4	13	47	21	11	8	12	6	7	26	2		6	57	8	42	5	31	9	6	10	19	11	9		81	16	3	2	76	35	39	10	5	7	15	32		7	55	9		7	2	35
118	818	0	1	0	207	1	1	70	0	47	320	0	1	11		0	0	0	0	3	1	0	0	1	0	0	0		0	99	1	0	0	0	0	0	1	0	3	0		3	1	0		31	0	12
266	812	1	0	2	2	0	0	0	0	0	1	0	0	2		27	0	29	82	2	67	14	0	1	179	2	0		0	0	1	124	0	0	2	88	31	1	2	0		0	1	0		38	38	48
123	797	1	33	31	13	51	13	21	3	29	24	9	4	4		9	13	23	9	33	5	38	55	3	18	19	5		8	36	6	0	18	18	0	55	60	18	18	32		0	24	1		4	15	0
3738	792	14	5	10	19	8	21	15	23	37	5	203	12	27		12	5	6	17	12	26	26	28	10	34	9	11		2	14	28	21	1	7	7	11	13	22	5	12		5	4	3		3	8	9
13165	791	47	12	129	21	1	4	25	30	1	0	15	2	3		0	38	0	17	25	10	0	12	0	89	0	17		1	12	0	31	60	2	19	2	6	9	6	1		22	18	28		4	10	56
110	788	0	40	16	14	1	29	0	4	0	0	23	86	1		2	49	1	46	0	36	0	3	60	19	17	1		49	0	2	9	2	2	45	22	1	1	15	5		40	1	33		3	83	21
1689	753	0	1	0	1	0	33	11	1	38	1	2	1	0		0	4	3	0	2	20	45	50	12	1	2	1		0	2	0	14	20	106	0	72	57	139	0	2		2	2	0		15	50	2
94	750	0	6	0	9	1	14	1	6	6	16	2	18	12		11	10	0	21	0	142	10	1	0	1	0	3		0	33	11	1	103	1	0	8	1	1	0	1		96	7	14		82	69	25
100	750	3	52	37	8	26	12	32	0	26	19	0	0	18		12	64	20	31	38	5	18	24	5	30	8	5		29	10	10	6	10	20	11	16	11	20	2	31		0	36	2		15	8	7
3257	722	1	1	34	43	16	17	11	45	8	46	28	44	9		11	10	16	19	7	4	13	5	26	8	25	28		14	8	8	11	11	6	23	3	3	1	44	1		31	20	15		11	14	17
10587	721	0	0	8	4	1	15	2	2	0	0	2	0	0		41	0	0	10	4	0	3	107	1	3	144	52		0	72	2	0	0	2	0	8	5	4	1	182		6	0	0		0	3	21
4624	715	3	50	30	3	5	28	8	2	18	11	3	14	8		4	6	48	8	32	1	66	9	6	6	11	1		4	21	2	3	2	8	31	3	9	3	1	65		7	21	3		32	74	10
6671	703	26	80	36	15	0	53	13	2	0	0	7	5	31		0	9	0	20	12	11	2	76	19	22	35	6		5	38	12	2	24	37	27	0	1	2	20	42		0	6	2		0	1	0
159	699	0	1	6	19	1	41	14	42	10	10	45	41	8		6	0	7	0	8	25	6	12	22	3	31	19		1	1	110	62	10	7	11	22	7	1	1	17		31	0	8		5	13	7
1102	698	3	0	34	3	6	0	21	6	9	1	4	0	4		5	0	1	0	117	4	19	51	2	5	6	77		11	24	48	5	1	2	17	1	1	3	60	65		1	0	2		13	20	13
129	691	19	25	7	10	1	6	33	6	35	18	0	1	7		10	9	14	10	48	2	66	51	7	55	8	10		3	3	6	6	2	4	11	32	31	19	24	55		1	15	1		1	2	0
105	689	21	12	12	9	27	6	3	9	2	10	1	4	30		8	1	2	1	1	0	88	1	6	0	0	5		0	229	0	0	9	1	0	0	5	37	1	0		0	107	5		1	3	2
4728	688	0	1	88	4	1	5	51	0	1	0	0	17	17		1	3	3	59	18	0	0	1	2	0	0	1		0	4	10	7	0	57	1	32	226	0	1	35		15	1	14		0	0	0
92	687	5	24	13	17	7	8	9	19	14	12	11	41	3		6	5	7	9	10	7	8	10	30	18	10	9		27	12	17	65	25	29	14	26	6	6	10	1		21	78	13		0	1	15
4199	664	0	0	4	2	3	48	2	53	38	1	2	15	1		21	2	21	6	3	0	61	3	1	1	3	6		0	4	0	1	3	9	0	0	19	25	2	2		80	1	26		138	40	9
1377	661	0	1	0	2	1	1	0	0	48	6	0	1	0		8	1	22	0	2	0	11	1	0	0	0	75		1	0	1	0	0	0	1	0	0	19	0	0		0	0	0		83	217	158
87	645	11	22	0	0	43	1	2	1	2	0	2	1	0		28	83	9	50	9	1	6	0	2	0	5	0		27	1	1	0	4	0	163	1	0	1	78	1		0	86	0		0	2	0
114	638	0	6	14	13	7	21	24	6	28	11	6	8	20		16	7	18	18	32	11	48	40	10	18	22	3		11	18	9	3	14	7	4	40	28	16	8	22		1	2	4		12	21	0
115	629	10	52	11	22	7	15	9	5	14	13	1	2	9		31	24	20	35	19	15	40	9	2	2	30	2		4	12	4	12	33	21	26	14	15	21	7	17		3	21	1		0	3	0
127	629	0	0	0	0	0	0	0	0	1	5	5	1	0		0	0	0	0	148	0	8	49	130	96	1	3		0	1	1	0	14	157	1	0	0	5	1	1		0	0	0		0	0	1
186	627	0	0	0	0	0	0	0	209	0	0	23	30	0		1	0	1	0	0	0	0	1	1	0	0	0		1	0	0	2	0	0	0	4	1	0	0	0		2	0	331		14	0	3
6539	627	0	0	0	0	0	0	0	0	0	0	0	0	0		0	0	0	0	0	0	0	0	0	0	0	0		0	0	0	0	0	0	0	0	0	0	1	0		0	0	0		282	94	250
2391	608	34	0	1	2	6	32	1	2	0	14	6	3	3		4	0	1	1	0	92	6	0	50	3	203	2		0	0	0	4	19	2	0	3	2	1	0	3		2	35	5		1	3	54
199	607	2	0	2	1	0	1	2	4	5	17	0	1	10		5	1	8	24	1	1	8	0	2	3	2	1		12	7	10	2	2	15	66	5	6	72	0	1		0	0	12		8	16	266
152	597	0	6	2	2	4	0	0	1	1	0	0	3	0		2	5	5	5	1	6	0	0	49	0	7	21		2	0	0	0	5	0	4	4	0	1	8	0		6	3	381		41	7	12
4305	592	20	2	37	26	2	1	3	3	19	5	6	1	6		7	3	13	51	33	1	6	10	38	6	19	39		13	25	15	9	12	6	10	9	4	8	8	2		12	8	9		10	5	61
212	589	0	13	6	2	2	9	3	35	7	1	4	27	14		100	15	11	13	7	13	15	2	20	2	1	1		44	13	1	9	25	4	29	10	1	2	10	5		16	13	9		11	30	18
128	584	0	70	7	1	3	1	26	0	13	1	5	0	3		10	9	14	8	10	3	13	45	9	30	40	2		2	2	3	2	0	8	17	90	76	8	10	21		0	8	0		0	0	0
10375	579	2	0	1	0	118	0	0	0	0	0	0	0	1		0	0	1	0	1	17	1	2	33	26	31	31		44	1	1	53	0	25	4	101	0	2	0	2		22	1	0		2	3	47
13511	574	7	0	7	8	5	24	10	9	10	5	21	28	4		5	3	3	5	28	5	1	24	17	10	12	22		3	10	55	17	12	17	8	6	9	19	8	11		33	2	20		20	21	23
189	567	0	6	17	18	0	17	50	1	8	3	3	1	3		3	5	21	2	38	0	16	29	9	51	1	0		1	8	0	3	0	25	5	56	61	8	2	30		0	1	2		6	15	3
156	564	14	26	12	15	17	12	13	2	24	15	6	3	6		12	7	20	20	25	11	26	11	11	33	14	2		5	16	1	1	24	7	10	24	29	8	10	21		2	8	0		2	13	2
10893	564	0	23	21	4	1	34	30	25	5	6	0	19	11		8	2	3	0	18	0	6	103	1	83	0	8		0	5	2	2	1	6	4	12	9	15	1	54		2	1	1		21	0	3
119	562	2	0	4	13	0	6	5	0	16	5	0	2	2		1	0	4	5	3	8	1	3	24	6	4	16		0	32	157	69	11	5	0	68	6	9	2	3		1	49	0		0	0	17
10959	561	6	3	30	31	15	6	9	16	24	6	17	5	1		9	7	74	26	8	6	18	1	2	3	5	2		46	15	16	22	7	2	30	10	4	2	21	3		4	5	2		13	15	9
145	560	1	0	1	7	1	8	0	7	8	3	23	18	29		4	9	0	24	0	95	2	1	1	1	6	4		6	0	1	9	4	0	0	4	3	0	0	1		6	30	15		71	52	102
7569	560	0	0	0	0	0	58	151	1	0	18	2	0	0		0	0	0	0	1	0	10	0	35	0	148	0		0	1	1	0	1	1	0	4	0	0	0	0		1	0	1		24	22	58
437	556	1	2	3	7	19	0	24	1	1	3	0	0	3		1	0	0	0	6	1	1	8	2	7	0	78		0	83	36	7	8	163	0	0	0	76	0	10		0	0	0		0	0	2
135	524	3	8	35	13	14	1	15	0	36	21	1	1	8		7	12	7	8	17	0	6	0	2	5	2	9		8	24	33	23	6	42	24	24	30	27	3	20		1	4	1		6	0	1
1665	519	0	1	2	5	1	1	25	2	16	1	2	0	0		8	0	14	2	2	0	2	87	7	2	68	1		0	59	1	32	1	1	2	63	73	2	2	10		0	0	0		0	0	0
936	508	16	8	2	17	41	13	21	11	19	25	13	3	4		26	8	8	6	7	12	7	4	15	11	5	5		6	10	9	13	15	18	28	10	3	5	12	17		10	8	2		13	10	8
139	507	1	12	0	28	20	1	0	13	6	0	3	2	7		19	8	51	14	1	45	31	3	12	0	11	42		56	0	1	2	38	1	2	9	5	1	1	8		16	7	0		21	0	5
140	502	3	27	22	2	17	9	6	7	4	2	3	5	28		28	25	11	10	3	33	11	0	0	2	1	5		33	42	14	22	4	5	33	1	4	4	15	8		3	29	1		0	5	0
1440	498	1	6	14	16	0	0	2	4	2	3	2	3	2		5	0	3	2	1	0	5	4	2	3	1	13		0	65	6	3	1	0	0	55	4	2	3	22		2	0	3		66	124	31
160	495	0	0	3	4	16	10	13	14	8	13	24	13	16		7	0	10	3	12	4	2	4	10	1	1	14		1	25	84	26	9	48	1	5	7	39	6	22		9	0	5		3	0	0
8089	495	1	0	16	92	1	22	28	3	15	23	4	22	1		1	0	9	0	5	1	5	3	7	0	9	33		1	18	41	1	50	0	0	17	4	33	0	15		0	4	0		0	0	8
11399	495	0	6	4	16	5	31	0	27	5	11	8	7	66		2	1	6	14	4	2	4	5	14	6	16	6		2	0	38	3	0	1	30	11	4	4	4	1		49	26	18		2	0	33
13478	493	1	0	3	1	1	0	1	1	0	0	0	1	1		2	0	1	0	0	0	1	1	1	2	0	1		1	0	2	0	0	185	0	2	1	274	0	4		0	1	0		0	0	0
2974	491	1	19	1	47	50	2	4	1	31	20	0	1	0		11	14	1	17	0	13	15	1	1	1	1	1		6	0	8	104	10	27	29	0	15	16	3	4		1	1	2		2	0	2
125	489	126	22	14	0	3	1	11	0	44	3	1	0	6		4	37	13	34	8	15	18	2	0	1	1	0		34	5	0	0	1	1	1	35	3	1	23	6		1	10	0		0	0	0
703	487	19	10	9	8	20	9	3	8	16	7	3	11	6		5	3	7	14	14	23	0	3	24	0	12	8		9	14	35	34	11	6	12	10	19	3	20	7		12	8	10		10	12	4
6659	487	1	0	2	0	0	0	11	1	0	1	0	0	3		3	2	0	7	2	1	0	6	1	3	0	37		12	1	0	4	0	0	6	39	30	20	1	0		0	20	1		79	90	84
4689	486	3	4	22	8	5	5	0	1	61	24	0	0	1		93	6	75	4	0	1	59	5	0	0	0	0		0	33	0	0	0	0	0	4	3	7	1	2		47	8	0		0	0	0
6754	474	2	100	6	8	12	11	3	10	12	11	2	5	8		27	5	21	4	7	0	55	8	1	0	1	0		0	21	0	0	12	6	18	10	14	21	5	31		2	2	3		0	0	0
184	472	1	0	0	7	4	14	1	68	61	9	57	83	0		22	0	4	0	0	0	8	1	0	0	22	0		1	0	0	1	0	0	0	1	1	1	0	0		73	0	19		11	0	0
9085	470	1	10	3	0	3	0	1	0	0	0	0	0	271		0	110	1	35	0	6	0	0	1	1	1	0		0	0	0	0	9	2	2	0	1	0	4	2		0	0	1		0	0	0
3028	462	1	7	4	36	1	17	38	18	6	7	8	9	9		5	3	9	0	11	0	4	8	21	19	12	23		1	21	28	18	8	4	0	13	14	5	5	3		10	6	13		12	16	1
179	461	0	28	1	0	0	4	3	32	35	16	6	0	7		40	1	7	2	8	56	14	0	1	0	12	0		1	4	1	1	3	1	0	7	5	1	0	0		1	3	24		29	43	33
11403	458	2	29	1	3	3	0	10	0	5	1	0	5	3		4	10	20	23	18	0	53	59	0	96	1	7		2	3	3	2	0	0	15	1	0	0	15	40		0	24	0		0	0	0
14675	457	0	0	2	0	2	100	5	1	0	0	17	0	0		0	0	1	1	3	0	0	53	52	78	79	5		5	0	6	1	0	38	0	0	0	0	0	3		1	0	2		0	1	0
142	455	2	49	2	6	22	4	21	0	11	1	0	2	4		5	7	25	21	14	2	37	22	7	12	14	3		2	12	0	1	12	1	7	42	18	18	2	14		0	5	0		0	20	1
173	455	0	4	1	22	256	1	3	1	0	1	0	0	44		1	0	2	0	0	0	0	0	0	0	2	1		0	37	0	0	1	1	1	0	0	0	3	0		0	16	0		0	0	0
7893	450	0	80	1	0	7	0	3	0	25	13	0	0	3		66	0	49	6	3	1	81	2	0	0	1	0		2	0	0	0	0	0	15	25	12	0	8	1		1	7	0		1	0	0
232	440	0	0	1	1	0	13	1	1	0	1	1	0	0		0	1	0	0	0	0	0	0	2	0	79	1		0	0	0	1	1	1	0	0	1	0	1	0		0	1	1		79	201	50
3168	439	0	2	1	0	0	0	3	0	7	0	1	1	0		3	0	1	0	2	1	12	4	1	5	260	15		0	0	2	7	1	0	1	0	0	1	3	10		0	0	0		4	0	87
4793	436	1	0	2	0	0	1	1	0	96	189	0	0	81		40	0	6	0	0	1	3	0	0	0	0	2		0	10	0	0	0	0	1	0	0	0	0	0		0	1	1		0	0	0
77	434	3	0	1	4	1	0	0	0	0	0	0	0	0		0	5	0	33	0	0	1	30	0	1	0	0		1	1	0	2	0	1	2	0	0	0	0	1		4	0	1		0	181	109
10453	430	0	0	1	4	0	11	0	6	0	0	6	12	0		0	0	0	0	0	0	0	28	29	13	42	0		0	2	167	34	4	1	0	5	0	1	1	12		3	0	11		1	1	34
165	427	0	8	19	6	1	19	30	5	1	0	3	6	11		0	1	7	0	3	0	4	7	18	8	8	38		0	29	30	7	3	52	3	20	10	14	11	3		4	17	9		2	0	0
10493	427	24	8	10	10	14	13	4	4	14	8	5	23	12		7	5	13	8	14	12	8	0	2	1	11	5		5	11	2	7	2	11	17	23	24	4	26	10		7	9	5		10	8	7
211	424	0	0	87	0	0	14	58	1	0	0	0	3	0		1	1	5	9	9	21	5	0	29	0	15	21		0	15	1	13	1	4	0	4	12	17	41	9		0	0	2		3	7	12
158	412	1	21	21	2	0	30	3	20	2	0	0	25	16		27	11	1	9	0	28	31	0	2	2	3	2		10	1	1	0	6	0	46	3	17	0	0	47		1	0	1		3	0	3
5463	411	0	3	34	34	17	0	7	3	3	19	0	0	34		5	27	12	5	0	12	9	1	0	0	0	2		0	1	0	1	46	3	12	5	22	9	1	4		2	1	1		30	27	16
10612	411	2	14	9	15	6	10	23	5	6	3	4	0	7		1	8	23	17	17	4	5	6	0	3	17	1		6	16	0	0	20	6	3	26	31	13	4	21		5	5	3		4	23	1
111	408	17	3	11	6	4	3	12	1	5	8	3	6	10		20	21	12	61	18	1	34	6	3	2	3	4		1	2	1	1	0	5	11	9	2	9	8	14		2	34	1		5	18	6
9770	408	0	1	1	6	4	0	0	1	7	7	0	0	53		6	0	3	0	40	1	4	1	1	33	3	7		0	2	5	1	0	111	1	6	2	4	1	58		2	1	1		12	12	8
251	406	0	5	0	0	24	3	0	1	69	163	0	0	7		12	7	3	10	20	0	5	1	2	0	0	0		1	15	0	32	2	5	1	0	0	9	7	0		1	0	0		0	0	0
171	405	2	1	48	1	1	13	4	14	7	7	18	55	6		5	2	10	1	8	0	11	3	15	6	11	34		8	7	15	10	0	12	1	6	4	20	3	0		3	0	4		0	0	25
3960	404	1	0	1	0	1	1	1	0	1	0	95	1	0		0	0	1	0	0	0	0	0	0	1	0	0		1	0	0	1	1	0	1	115	113	0	1	1		0	0	0		0	0	0
157	390	0	0	1	7	0	54	0	21	7	0	13	51	36		3	0	0	0	1	1	0	0	7	0	57	1		0	0	0	0	17	0	0	3	24	0	0	0		47	2	23		2	0	9
163	389	1	0	11	1	1	2	0	3	0	26	0	1	1		2	0	0	2	1	3	0	0	40	5	56	0		1	0	0	0	0	1	1	1	0	0	1	0		0	1	11		37	96	78
6	385	4	4	2	3	5	0	2	0	10	11	10	1	10		13	6	5	9	23	15	8	27	4	21	0	7		11	4	0	2	17	5	2	11	15	8	4	13		7	6	8		15	24	17
178	379	1	0	0	0	0	1	0	0	0	0	42	0	0		0	1	1	1	0	0	0	1	63	1	1	1		0	0	0	0	0	0	2	0	0	0	0	1		2	0	257		0	0	0
5488	376	37	0	0	0	0	0	0	0	1	0	0	0	1		0	0	0	0	5	0	0	1	0	0	0	8		0	1	0	0	0	1	0	0	1	2	0	17		0	0	0		51	116	133
148	361	12	0	1	9	3	0	0	0	3	3	2	1	3		9	5	4	0	1	46	1	0	0	0	0	0		0	1	4	6	139	1	0	15	2	0	7	2		0	10	0		7	17	9
6544	360	10	1	0	1	2	0	1	2	13	14	0	0	7		11	6	35	14	0	0	5	1	0	2	0	1		1	1	1	4	6	4	6	1	1	0	9	1		0	12	0		7	2	174
7673	360	3	50	0	1	6	2	13	3	26	63	1	2	0		40	3	1	8	2	1	34	9	22	1	9	1		0	4	5	5	2	0	12	0	2	5	6	4		1	3	0		1	0	2
10901	360	0	33	7	0	0	0	0	26	0	0	0	5	0		0	155	0	39	0	3	0	0	5	0	0	4		0	7	0	8	0	2	1	0	1	3	0	7		24	4	24		1	1	0
262	353	0	0	0	0	1	9	1	84	13	0	7	8	1		0	0	0	0	0	2	0	0	14	0	0	13		0	0	0	0	0	0	0	5	0	1	0	0		1	1	15		130	2	43
1483	351	10	0	18	0	13	12	14	1	11	3	3	11	11		8	17	7	8	11	11	10	5	9	1	3	12		0	10	3	5	7	4	12	12	10	5	13	13		7	3	8		15	6	3
5061	351	3	0	0	0	0	2	2	1	0	1	1	0	0		2	0	0	1	0	1	2	0	0	1	0	0		1	0	0	0	81	0	1	58	49	1	1	1		32	8	97		0	0	0
1106	349	0	0	0	0	8	0	0	0	18	234	0	0	1		0	1	54	0	0	0	3	0	0	0	21	0		0	0	0	0	2	0	0	0	0	0	0	0		0	1	0		0	0	0
3116	347	1	0	0	0	0	3	0	10	0	0	3	9	0		0	0	1	0	0	2	0	0	11	0	0	0		0	0	1	0	0	0	0	0	0	0	0	0		93	1	22		1	61	127
177	346	4	0	73	0	0	21	0	24	1	2	24	14	1		1	0	1	1	0	1	2	2	48	1	28	2		0	0	0	6	0	1	0	0	1	0	0	0		37	0	13		0	0	33
176	344	2	3	7	8	0	10	26	0	4	2	0	1	0		1	1	15	1	48	0	9	32	6	21	25	2		0	4	0	1	1	3	0	22	34	6	2	13		1	2	1		4	8	0
13124	342	5	11	6	4	15	2	0	3	10	7	2	1	1		2	3	5	5	13	21	1	1	37	2	5	10		2	10	35	26	8	1	3	5	13	1	7	3		7	17	2		11	7	8
671	337	0	18	46	7	4	40	19	0	4	7	0	0	4		2	3	10	4	6	0	7	0	2	1	0	0		1	37	16	15	4	7	5	8	5	6	7	0		0	5	4		5	18	8
6478	336	0	0	0	1	2	0	0	0	0	0	0	0	1		1	0	0	1	0	0	0	0	0	0	1	3		0	0	1	0	0	0	0	4	6	0	0	0		0	0	2		134	143	12
9075	336	9	2	4	3	8	2	3	16	3	1	18	5	3		2	21	2	9	4	18	1	8	26	7	7	17		17	9	5	9	6	4	10	6	6	4	5	14		1	9	16		0	2	9
197	334	6	9	7	12	8	4	10	8	0	0	0	6	6		6	9	4	4	9	8	7	9	2	9	5	10		13	11	8	14	0	7	12	9	9	22	15	8		6	11	5		0	0	0
11725	330	0	0	0	0	0	0	0	0	1	0	0	0	0		0	0	1	0	0	0	0	0	0	0	0	0		0	0	0	0	0	0	0	0	1	0	0	0		0	0	0		1	243	82
14379	327	0	0	4	40	0	0	0	71	0	1	8	84	0		0	0	0	0	1	5	1	5	0	3	1	0		0	1	1	0	1	0	0	0	0	0	1	1		65	0	6		4	18	2
8350	326	0	2	5	0	5	16	1	7	1	0	12	5	21		1	1	2	23	3	1	1	2	13	0	17	1		8	15	9	14	18	12	2	6	18	26	0	19		4	1	0		0	9	0
4800	325	0	0	0	0	0	0	0	0	0	0	1	0	0		0	67	0	55	24	0	1	50	0	2	0	1		0	0	0	0	89	0	1	0	0	0	0	1		28	1	1		0	0	0
155	324	7	1	8	3	24	8	9	9	17	15	9	8	8		4	10	2	6	7	1	9	2	10	3	6	4		4	11	5	3	12	5	13	5	6	8	7	21		3	0	7		7	8	6
1036	320	0	4	0	1	1	0	20	0	0	0	0	0	79		2	3	0	1	0	1	21	2	1	1	0	0		0	1	1	1	7	17	1	0	1	11	2	0		0	130	0		0	1	0
10639	318	1	45	4	8	7	0	11	0	2	7	0	1	4		55	17	29	17	0	12	37	12	0	0	0	0		0	1	0	2	0	0	14	7	7	4	2	3		0	0	0		0	0	0
6496	317	0	25	17	0	0	1	25	0	1	0	0	0	2		0	1	5	2	30	0	3	43	3	33	4	2		0	2	1	2	0	11	0	23	17	10	11	29		0	0	0		0	1	0
6866	315	0	1	1	1	0	0	59	0	4	7	2	1	0		9	0	0	0	0	0	91	1	1	5	55	0		0	2	0	0	0	25	0	0	1	1	0	0		1	0	3		1	0	41
180	314	0	3	1	92	0	5	1	13	19	66	0	10	0		4	0	1	4	7	0	4	1	0	0	0	0		1	7	0	0	4	0	0	4	6	0	0	1		19	0	0		0	2	5
194	312	0	16	2	0	0	1	8	11	9	9	0	6	9		33	3	54	4	19	1	28	5	1	8	2	4		3	6	4	2	5	1	8	7	2	1	1	0		1	0	19		0	2	5
6456	310	0	0	1	0	0	0	1	0	8	23	0	0	0		27	0	0	0	1	0	32	0	0	0	0	0		0	0	0	0	0	0	0	60	100	0	0	0		0	0	0		0	0	0
2813	306	21	0	2	0	5	1	1	0	1	0	0	0	3		0	9	2	3	2	28	6	1	0	5	0	54		34	2	34	48	4	9	2	4	8	1	1	2		0	5	0		1	4	0
10615	306	2	1	5	5	9	1	9	2	11	18	3	97	0		8	10	1	7	0	0	1	2	2	0	1	3		5	1	2	2	1	1	69	2	2	1	15	2		3	2	0		0	0	0
168	305	12	6	12	6	11	9	8	3	9	5	2	4	9		9	8	8	8	6	6	6	7	6	5	4	14		8	9	4	0	9	0	6	7	20	15	2	21		5	9	0		0	1	0
5251	302	0	4	61	0	3	0	102	0	1	1	0	0	0		0	3	0	0	1	0	0	12	0	1	2	27		0	12	1	2	0	43	1	0	2	12	2	7		1	0	0		0	0	0
10780	300	2	3	0	30	0	0	1	0	0	0	1	1	1		0	2	0	3	1	1	0	2	0	0	0	0		1	12	0	4	23	2	185	6	1	1	7	3		2	1	2		0	1	0
4718	297	1	8	40	0	0	62	19	0	12	0	5	0	1		0	0	14	5	0	15	0	0	0	0	1	1		0	38	0	2	0	0	7	0	0	0	0	0		56	0	0		0	0	0
6342	297	2	6	1	3	2	4	0	1	3	1	4	1	0		4	1	0	9	1	0	1	2	7	0	8	0		21	3	0	0	1	3	4	7	1	5	37	1		31	64	9		21	15	11
204	291	0	0	1	2	0	0	0	4	13	6	35	7	0		1	2	2	5	5	0	3	48	4	1	6	12		4	0	3	0	10	2	1	2	1	4	5	10		1	22	15		0	18	32
6423	291	0	0	2	0	0	0	0	0	3	3	0	0	0		7	0	7	5	0	0	4	0	0	0	0	0		0	3	2	1	0	0	0	24	66	0	0	0		3	1	0		18	92	15
147	288	0	0	0	0	0	27	0	0	0	1	251	1	0		0	0	0	0	0	0	0	1	0	0	0	0		0	0	0	0	0	0	0	0	0	0	0	1		0	0	0		0	0	6
191	288	0	13	0	15	0	27	0	4	20	0	0	0	3		1	9	14	14	0	5	17	0	1	0	0	0		0	0	0	0	12	4	4	44	47	10	7	11		1	0	0		4	0	0
280	285	0	7	0	10	5	38	11	21	2	0	24	44	3		0	4	0	12	17	20	2	2	2	0	9	0		0	13	0	0	0	0	0	0	0	0	0	0		0	0	0		0	0	0
5244	283	0	23	0	1	1	2	1	116	14	35	17	2	24		17	0	0	0	0	2	2	0	0	0	1	2		0	1	0	0	0	6	5	3	0	3	0	0		0	1	1		0	0	0
253	281	7	23	0	6	4	5	11	1	14	4	4	2	1		9	31	6	25	3	4	7	7	0	9	1	3		6	4	2	1	4	4	8	5	11	9	1	11		1	4	1		5	9	3
13148	275	0	0	0	0	0	44	0	4	0	0	0	23	0		0	1	0	0	2	3	0	57	21	23	21	1		0	45	0	1	0	5	0	12	1	6	0	0		0	1	2		0	0	0
593	271	5	0	0	6	6	1	0	0	0	0	4	0	0		1	1	0	0	0	0	0	0	0	1	0	0		42	0	5	13	1	1	56	0	1	2	0	0		2	62	0		30	2	27
2923	271	0	0	1	0	0	1	0	2	0	0	0	0	9		0	0	0	0	0	213	0	0	6	0	0	0		1	0	0	0	0	0	0	0	0	0	0	0		25	0	10		0	0	0
6529	269	2	0	1	0	1	0	3	0	1	0	81	0	0		0	0	0	0	1	0	0	1	91	4	3	1		0	0	1	0	0	0	0	0	1	0	1	0		2	1	1		66	2	2
181	268	1	7	0	0	0	0	0	1	0	0	0	0	0		1	0	0	1	0	0	0	0	0	0	0	1		0	0	0	0	0	0	0	1	0	0	0	0		45	0	204		0	1	4
1332	266	3	0	0	2	3	2	3	2	16	22	4	2	4		85	3	35	2	1	2	1	3	3	0	2	5		4	3	2	5	5	2	5	4	2	0	1	0		8	5	1		3	4	6
2592	265	2	6	1	2	4	0	3	51	0	3	51	1	3		1	5	2	4	1	76	1	2	1	0	0	0		0	0	0	1	1	2	2	4	5	1	2	3		0	6	8		1	0	5
219	261	3	16	0	10	1	10	6	0	10	9	4	1	1		5	3	12	5	9	0	16	6	0	4	6	1		0	4	1	3	10	10	0	27	31	0	3	10		1	2	0		0	1	0
9206	261	2	0	7	18	1	1	0	21	1	1	43	9	11		1	2	1	2	1	41	3	5	0	2	1	0		7	0	0	2	18	2	3	4	1	2	14	1		16	4	11		0	0	0
927	260	0	3	46	10	6	0	2	2	1	0	5	3	1		0	7	2	23	6	0	1	1	4	7	11	12		19	0	5	0	3	1	3	8	2	8	24	0		9	20	1		1	2	0
14537	260	0	7	1	28	1	10	3	3	0	0	0	1	9		1	1	0	13	0	5	0	1	8	0	26	0		13	5	0	0	18	4	3	25	14	20	0	2		2	6	2		0	11	1
9482	256	0	0	3	34	1	4	8	9	7	1	3	1	6		7	3	39	19	0	0	27	0	6	1	19	0		0	5	0	5	2	0	3	19	2	5	3	2		1	8	2		0	0	0
3085	251	1	1	1	6	2	16	14	7	12	3	5	8	0		14	3	6	1	4	1	14	9	5	2	22	6		0	7	7	0	11	5	1	1	7	12	0	1		1	1	2		3	7	1
108	250	0	0	3	1	2	2	4	3	0	0	0	1	2		4	3	0	3	3	0	0	2	3	4	0	1		4	6	2	4	1	1	1	0	2	2	3	0		3	1	6		0	1	0
2904	250	0	128	0	1	31	0	0	0	0	0	0	0	1		1	14	0	21	7	0	2	0	0	0	0	0		19	1	0	0	0	0	14	1	1	0	0	0		2	6	0		0	0	0
340	248	3	1	6	15	11	0	15	1	6	15	0	0	0		1	0	21	2	7	0	2	1	1	2	3	20		1	16	0	4	5	2	0	50	17	0	11	1		0	5	0		0	0	2
873	248	8	0	9	4	9	0	0	33	30	24	14	1	1		0	2	0	3	1	25	0	16	13	5	4	4		2	2	0	0	1	12	1	0	0	0	14	0		1	2	2		0	0	2
213	247	0	5	1	3	1	0	0	0	4	155	0	1	7		15	0	6	0	0	1	3	1	0	2	0	0		1	5	1	2	6	0	0	1	0	0	4	0		0	0	2		2	2	0
12465	245	1	0	0	0	0	21	1	49	0	1	102	29	0		0	0	0	0	0	0	0	0	0	0	0	0		0	1	0	0	0	0	1	1	0	0	0	0		27	0	10		0	0	0
150	244	7	3	0	2	0	1	0	2	17	0	0	0	1		0	0	0	111	6	2	0	1	1	1	0	0		5	0	1	1	0	3	0	3	5	0	0	1		23	26	2		0	0	0
203	244	0	0	0	0	0	6	0	0	1	1	16	25	0		0	0	2	0	186	0	0	0	0	0	0	0		0	0	1	0	0	1	0	1	0	0	0	0		0	0	2		0	0	0
1984	244	1	9	2	7	0	14	24	2	6	1	3	2	2		4	1	3	7	4	0	16	4	0	2	6	1		0	11	1	0	18	12	1	19	22	4	3	12		4	1	0		6	4	0
4605	242	0	1	4	1	1	3	0	0	2	0	0	1	0		1	0	127	0	7	0	2	1	2	3	0	2		0	0	0	0	0	0	0	1	2	0	11	1		1	44	0		0	7	8
195	241	0	0	0	1	0	0	0	0	0	0	0	0	0		0	1	0	0	0	1	0	0	0	0	0	0		0	0	0	0	0	0	0	0	0	0	1	0		0	1	0		0	0	0
3852	240	0	0	13	1	0	1	5	0	0	0	0	0	1		0	0	0	0	0	0	1	6	0	30	0	0		0	31	11	17	1	3	6	55	18	4	0	33		0	0	0		0	0	0
254	237	0	0	0	0	0	8	0	61	0	0	0	31	0		0	0	0	0	0	0	0	0	0	0	0	1		0	0	2	0	1	0	0	0	0	0	0	1		54	0	0		18	2	58
1310	234	4	47	0	30	5	0	0	1	4	7	0	0	2		2	3	17	6	2	0	18	13	2	1	3	0		1	4	1	1	8	6	2	22	8	2	2	2		0	0	1		0	0	1
10858	234	17	1	10	5	8	7	9	4	3	6	4	3	3		3	5	3	2	9	3	6	9	3	14	3	6		0	6	5	6	1	3	1	9	14	6	6	13		1	3	2		6	1	2
7881	233	15	0	12	1	1	1	9	0	11	0	0	1	0		12	2	14	1	1	0	1	6	0	1	0	8		16	6	55	0	4	0	8	0	2	9	27	5		0	2	0		0	0	0
459	229	169	1	0	0	0	0	0	1	29	0	0	0	1		1	0	0	0	0	0	1	0	0	0	1	0		1	0	1	0	0	0	0	0	2	0	0	0		0	1	0		0	0	19
2863	229	0	1	0	1	4	14	6	6	13	1	1	0	2		21	23	3	14	1	1	22	0	0	1	0	1		4	4	0	0	0	2	4	8	1	0	18	0		1	1	6		9	16	16
7702	229	0	0	1	0	0	17	0	25	1	86	4	37	4		16	0	3	0	0	0	6	0	13	0	1	0		0	0	0	0	0	0	0	1	5	0	0	0		5	0	3		0	1	0
6376	228	0	16	2	0	10	0	6	0	1	9	0	0	2		12	0	7	8	1	0	17	2	1	2	8	0		1	20	1	0	1	1	1	22	26	1	7	17		0	4	0		0	0	0
4733	220	0	0	0	0	0	0	0	0	0	0	0	0	0		1	0	0	0	0	0	0	0	0	0	0	0		0	0	0	0	0	0	0	26	10	0	1	0		0	0	0		68	9	8
6424	219	0	0	4	26	0	11	17	0	5	6	7	8	0		3	0	3	0	4	0	4	3	1	8	0	26		0	5	15	6	20	1	1	10	8	9	1	4		0	1	0		0	0	0
215	217	0	0	0	0	0	0	0	0	0	0	0	0	0		0	0	0	0	0	0	1	0	0	2	0	211		1	0	0	0	0	0	0	0	0	0	0	0		1	0	0		0	0	0
10919	217	0	0	2	0	0	0	1	0	5	24	0	0	1		26	0	25	0	0	0	8	0	1	0	1	0		1	0	0	4	115	0	0	0	0	0	1	0		0	0	0		0	0	0
222	215	0	6	10	5	6	16	4	5	8	7	5	9	9		8	4	3	0	2	4	12	1	3	2	2	0		9	10	1	0	1	7	10	7	1	2	12	8		3	0	2		0	3	0
2020	215	7	8	5	12	2	7	3	8	6	0	4	4	1		4	8	3	5	5	0	5	0	1	6	7	1		2	6	3	32	4	0	9	3	0	4	0	5		1	2	3		11	10	8
9605	215	1	2	0	0	1	21	3	13	3	0	6	20	3		1	0	1	0	2	60	0	2	0	43	5	0		0	4	0	1	8	1	0	0	0	1	4	0		1	1	0		0	0	4
9741	215	0	0	0	0	0	1	0	2	14	3	19	0	128		3	0	0	7	1	8	7	0	0	0	0	0		15	0	0	0	0	0	0	0	0	1	3	1		0	0	0		0	0	0
10892	214	9	0	28	0	0	7	6	1	10	3	1	0	0		13	8	9	1	15	0	13	2	3	3	3	2		0	11	0	0	9	0	0	9	18	3	3	3		0	20	0		0	0	0
14796	214	1	0	20	24	1	4	0	9	2	0	7	7	32		0	5	0	1	2	1	0	0	25	0	9	2		0	18	0	1	3	9	8	1	3	6	0	2		4	0	5		0	0	1
187	209	0	1	20	6	2	4	12	6	10	4	2	3	2		2	4	2	9	7	0	5	5	2	7	3	4		1	9	2	5	2	5	0	11	13	4	2	11		0	1	1		3	11	1
10644	209	0	2	14	0	2	1	1	11	13	2	6	4	0		9	6	4	28	0	0	8	0	3	0	2	8		11	4	4	6	2	1	13	2	1	2	12	2		3	1	4		11	4	1
4748	204	0	0	7	2	3	7	0	0	0	0	0	0	0		0	1	0	0	0	0	0	1	6	0	5	2		0	0	3	146	0	5	0	3	2	1	1	1		0	0	8		0	0	0
2426	203	0	2	2	0	0	11	2	0	2	0	1	2	0		5	2	10	0	3	8	11	8	3	0	109	2		0	2	0	1	0	3	0	4	0	3	1	0		3	2	0		0	0	1
3048	203	5	2	4	3	4	10	6	1	1	3	3	5	5		2	2	3	3	9	2	6	3	2	8	5	4		1	6	14	10	0	2	5	12	6	6	3	11		2	0	4		9	2	4
11400	202	5	4	20	2	5	0	4	1	4	5	3	3	1		4	2	4	3	5	0	13	9	6	8	3	1		0	21	5	1	1	4	0	1	3	7	11	9		6	5	2		3	2	0
577	200	0	0	2	0	0	70	1	0	0	0	2	0	2		0	0	0	0	0	0	0	0	0	0	0	0		0	1	0	110	1	0	0	0	0	0	0	0		1	7	0		0	1	1
2199	200	149	0	0	0	0	0	0	10	0	0	13	4	2		1	0	0	1	0	0	0	0	0	0	3	0		0	0	0	0	0	0	1	0	0	0	0	0		0	3	1		0	10	0
1531	198	0	0	27	5	0	1	10	3	1	3	0	0	3		3	1	10	9	33	0	9	12	1	4	1	6		0	11	1	0	2	0	0	8	5	9	1	2		0	0	0		4	0	0
14924	198	1	0	12	0	0	0	0	1	1	0	0	0	0		0	1	11	1	1	0	0	0	1	4	8	49		0	2	0	0	28	0	24	0	0	0	0	8		0	45	0		0	0	0
5286	192	1	0	0	0	0	0	0	0	52	71	0	0	0		16	0	35	0	0	0	12	0	0	0	0	1		0	0	1	1	0	0	0	0	0	0	0	0		0	1	0		0	0	0
3277	187	5	0	6	0	0	0	12	0	4	0	1	0	1		4	0	41	1	8	8	9	5	2	1	4	9		0	20	2	0	2	2	0	4	5	6	1	0		0	0	0		3	5	7
2919	186	6	1	5	2	0	1	3	2	2	3	0	2	7		2	1	4	8	2	1	2	1	0	0	23	3		1	1	5	6	4	0	11	17	8	1	4	1		2	1	2		23	8	8
13142	182	7	2	6	1	4	3	3	9	2	0	3	10	2		1	9	0	3	9	11	0	6	9	7	4	2		4	1	13	9	1	0	11	2	5	2	3	3		2	4	3		1	0	3
914	181	0	0	1	0	0	2	0	0	0	0	23	0	0		0	0	0	1	1	0	0	0	0	0	0	0		0	0	0	2	0	0	0	30	28	0	0	0		0	0	0		18	20	21
611	179	0	0	0	11	0	0	1	1	0	0	1	0	0		0	2	0	4	1	0	17	0	0	1	0	0		0	0	0	0	0	0	0	73	49	1	0	3		0	0	2		5	0	1
3253	178	3	3	7	3	0	6	7	5	5	2	2	8	3		1	13	8	2	1	4	3	1	3	7	3	4		5	7	5	5	2	3	6	4	5	6	6	4		2	1	2		2	6	2
486	177	1	1	2	2	1	1	1	3	1	1	0	2	1		1	0	3	2	1	3	2	2	2	0	1	34		1	2	0	30	3	6	2	2	3	0	6	1		0	0	0		3	1	44
242	175	0	1	0	0	0	0	0	17	0	0	30	2	0		0	0	0	0	0	0	0	1	0	0	0	0		0	0	1	0	0	0	0	0	1	0	0	0		2	0	120		0	0	0
319	175	0	0	0	0	0	3	1	2	0	0	2	4	0		0	0	0	1	2	0	2	0	9	5	0	59		0	0	0	11	0	0	0	0	0	18	0	30		0	0	1		0	18	6
13521	175	5	4	1	4	6	2	8	1	3	1	3	4	3		6	5	3	5	4	3	3	6	8	4	13	2		0	3	1	1	2	5	1	9	15	1	4	8		0	3	1		7	2	1
5314	171	9	1	1	1	19	7	1	1	8	9	1	2	0		0	3	3	2	6	3	7	2	1	5	4	1		1	2	2	2	8	4	6	0	6	2	9	1		5	8	0		4	9	2
4623	170	0	1	9	3	5	5	5	3	6	5	1	2	1		4	2	3	1	5	0	24	13	3	5	6	0		2	4	0	1	2	6	2	6	2	2	0	3		2	4	2		9	4	1
233	168	3	2	3	1	1	2	1	2	0	0	0	4	3		6	3	4	6	1	5	1	3	4	7	3	3		9	3	9	1	0	3	4	6	5	3	2	3		2	2	5		0	0	0
272	168	0	1	0	0	1	0	0	1	0	0	0	0	0		0	0	0	0	3	1	0	1	3	1	0	0		0	0	146	0	0	1	0	0	0	0	0	6		2	0	0		0	0	0
2561	168	0	0	0	3	10	2	0	3	45	1	1	2	15		4	2	8	5	1	1	9	1	1	1	1	5		0	0	16	2	1	2	1	3	1	1	0	0		7	0	1		0	0	9
9905	167	0	0	0	1	1	1	0	1	0	0	1	0	0		0	0	0	0	21	0	0	19	0	1	0	3		0	44	1	1	0	62	0	1	1	3	0	1		0	0	1		0	0	0
11116	167	0	1	2	0	1	30	0	28	0	0	7	14	0		0	0	0	0	1	6	1	0	3	0	0	0		0	0	0	1	0	0	0	0	0	30	2	0		28	0	12		0	0	0
227	166	0	0	0	1	0	0	0	0	0	0	0	0	1		0	0	0	0	0	0	1	0	0	0	0	0		0	0	1	0	0	0	0	0	0	0	0	0		0	0	0		0	0	0
208	165	0	0	0	7	0	4	4	3	0	0	0	7	0		0	10	0	2	6	25	1	10	3	0	0	0		2	0	7	10	0	7	0	6	4	1	0	4		7	4	4		1	22	3
271	165	0	0	0	4	0	55	0	11	3	4	24	9	1		2	0	0	0	0	0	0	0	1	0	1	1		0	1	0	16	0	0	0	0	0	0	0	0		3	3	25		0	0	1
7420	163	0	2	0	2	9	47	0	2	2	3	0	8	0		0	0	0	1	0	0	1	3	20	0	12	1		0	5	0	7	2	7	4	2	3	4	1	0		6	2	1		1	0	1
2368	158	17	0	1	0	1	3	1	0	2	15	3	2	0		1	0	0	1	0	0	1	0	5	12	2	5		0	1	10	18	0	2	0	4	6	2	0	1		0	0	0		12	12	13
9902	157	2	0	0	0	0	1	1	0	0	0	0	0	84		0	1	0	1	0	0	0	36	0	0	0	0		1	0	8	2	0	0	0	0	0	0	0	19		0	1	0		0	0	0
224	155	0	0	1	0	1	0	2	0	0	0	0	0	2		1	10	1	1	1	1	0	0	0	0	1	2		0	5	0	0	0	114	0	2	1	6	0	0		0	0	2		0	0	0
905	154	10	0	1	2	6	0	1	1	9	11	0	1	5		7	8	6	12	2	0	3	0	0	2	0	0		12	5	3	15	5	0	3	2	0	2	2	1		1	10	0		1	1	1
1114	154	3	0	0	0	40	0	1	0	0	0	1	0	0		0	1	0	0	0	9	0	2	2	2	4	6		29	0	1	10	1	10	0	13	0	0	0	0		8	0	0		1	0	10
6684	153	0	11	1	0	1	1	14	0	3	1	0	1	0		43	3	18	2	8	0	4	7	0	0	0	0		0	0	0	0	0	2	5	3	4	4	0	0		0	10	0		0	2	0
9747	153	0	4	0	0	0	0	1	0	5	4	0	0	0		38	0	0	0	0	0	10	6	0	8	1	0		2	2	0	0	29	0	5	2	0	0	7	0		1	11	0		0	4	2
190	152	36	0	6	0	7	3	0	0	4	0	3	1	6		0	0	0	25	3	24	0	1	11	0	0	0		0	0	1	0	3	0	0	0	0	0	1	1		4	1	6		0	1	0
12112	152	0	0	1	0	0	0	0	0	53	29	0	0	0		17	0	14	0	0	0	33	0	0	1	0	0		0	0	1	1	0	0	0	0	0	0	0	0		0	0	0		2	0	0
25	151	4	2	1	1	3	1	2	0	12	2	8	2	3		6	3	5	3	13	1	1	5	1	7	3	3		1	1	8	2	3	3	4	1	0	7	6	3		1	6	3		2	3	4
231	151	1	1	0	0	11	1	0	1	2	4	0	0	28		0	4	9	2	1	0	1	0	0	0	0	0		0	1	0	1	47	0	0	3	0	2	1	0		0	0	0		0	22	5
1987	150	0	0	0	0	1	0	0	0	0	0	4	0	0		0	0	0	0	0	0	0	0	29	0	14	0		0	0	0	0	0	2	0	0	0	1	0	0		0	0	3		26	20	50
5269	149	0	0	2	1	24	0	49	0	0	0	0	0	1		0	0	0	0	0	0	9	1	1	0	0	10		0	47	1	0	0	1	0	0	0	0	0	0		1	0	0		0	0	0
154	148	2	0	13	0	0	0	0	0	19	3	4	0	1		0	5	0	0	0	2	5	1	1	0	1	0		0	0	0	1	4	2	0	0	0	0	64	0		0	1	0		3	3	10
1730	145	7	5	4	4	5	6	4	1	2	4	3	0	6		4	3	2	2	3	2	1	3	3	2	3	1		2	3	8	2	2	4	5	6	6	4	5	3		2	3	4		2	0	1
27	144	3	1	4	0	1	0	4	0	4	4	4	1	5		4	2	1	3	18	0	1	16	0	8	2	1		6	0	2	2	14	1	1	0	5	3	0	5		1	3	1		2	3	4
14495	141	7	6	7	1	4	3	3	1	0	4	0	3	2		8	2	3	0	7	0	6	8	1	6	6	0		0	7	0	1	2	5	0	6	6	6	1	7		0	3	1		4	3	0
2222	139	8	1	1	1	1	0	2	1	4	10	2	1	3		5	2	10	9	1	0	12	1	0	0	1	0		3	3	3	5	2	2	2	4	2	1	18	4		0	6	0		2	1	0
6375	139	0	0	0	0	0	0	0	0	0	0	0	1	0		0	0	0	2	0	0	0	0	0	0	0	0		0	0	0	0	0	0	0	0	0	0	1	0		0	0	1		0	0	0
279	137	0	0	1	0	1	0	0	0	0	1	0	0	0		0	0	0	1	0	0	1	0	0	0	1	0		0	0	0	0	13	1	1	18	1	0	1	1		0	2	0		16	74	3
1329	137	3	1	2	0	0	4	2	12	3	0	1	14	5		5	0	0	0	0	2	0	3	2	0	0	2		1	1	1	5	0	6	1	1	10	0	1	0		14	4	9		1	6	13
7575	136	3	0	0	3	2	6	3	4	1	1	1	2	0		1	3	6	4	5	1	1	4	8	7	3	3		2	0	7	8	2	0	1	10	2	6	2	7		9	0	1		1	0	3
7776	136	0	0	0	0	0	0	0	0	0	0	0	0	0		0	0	0	0	0	1	0	0	0	1	0	0		0	0	1	0	0	1	0	0	0	0	1	0		0	0	0		0	0	0
420	134	0	0	13	1	21	18	2	0	7	6	0	8	11		1	0	1	13	5	0	3	4	6	0	0	2		0	0	0	0	1	0	0	0	1	0	0	0		3	1	0		1	0	0
2378	131	0	0	1	0	1	0	8	0	0	0	0	0	0		0	3	0	2	2	91	0	1	0	0	0	5		0	10	0	0	6	0	0	0	0	0	0	0		0	0	0		0	0	0
526	130	2	2	3	4	1	3	4	4	3	1	4	0	0		5	2	7	1	4	1	5	1	3	3	0	0		1	6	1	3	0	2	0	3	8	3	5	8		1	1	2		3	9	1
7545	130	0	1	0	0	0	1	0	0	0	0	0	0	1		0	0	1	1	0	0	0	0	1	1	0	0		0	2	0	0	0	114	0	0	0	0	1	1		0	1	0		2	0	1
230	129	16	0	0	1	36	0	0	2	6	0	2	0	3		0	3	1	25	3	1	8	0	0	0	0	0		0	4	0	0	0	0	6	0	0	0	0	0		0	12	0		0	0	0
2594	127	0	0	0	0	10	0	0	0	0	0	0	0	0		0	1	0	4	0	0	5	0	0	0	0	0		66	0	0	0	0	0	0	9	16	0	0	0		0	12	0		0	0	0
2760	127	0	20	6	0	2	1	5	0	1	1	1	1	1		1	1	0	3	7	0	6	14	4	14	2	1		2	2	0	0	0	2	1	4	2	4	2	7		0	0	1		0	1	1
4114	127	4	2	32	0	2	0	1	0	0	0	0	0	0		0	1	0	0	0	0	0	3	0	2	0	14		3	4	0	10	0	0	11	0	0	0	0	3		0	34	1		0	0	0
261	126	0	3	6	1	1	4	2	1	2	4	4	1	3		6	2	5	3	0	0	8	0	7	1	1	5		3	5	0	0	2	2	3	10	6	3	5	4		0	1	0		1	0	0
5897	125	1	0	0	1	0	0	1	0	1	0	0	1	2		1	5	0	35	2	0	0	0	0	0	1	2		0	0	0	0	0	5	1	1	0	0	1	1		0	60	1		0	0	0
10494	125	3	2	2	0	0	2	2	3	3	1	2	2	4		2	7	3	2	6	5	1	3	12	12	1	3		3	3	3	1	0	0	5	2	1	3	2	5		0	2	5		2	1	3
292	124	0	0	0	0	0	0	0	0	16	100	0	0	0		0	0	2	0	3	1	0	1	0	0	0	1		0	0	0	0	0	0	0	0	0	0	0	0		0	0	0		0	0	0
296	123	4	4	4	2	1	2	3	3	0	0	0	2	1		3	1	3	9	1	1	0	3	2	2	1	3		3	3	8	2	0	2	5	3	9	3	3	3		3	6	2		0	0	0
338	123	5	0	1	0	0	0	2	0	5	3	0	0	0		0	2	3	0	0	1	0	0	7	0	0	2		0	2	0	0	14	0	0	0	0	0	0	1		9	0	0		17	16	33
1246	123	2	0	1	1	1	5	1	3	1	0	6	6	2		0	5	0	1	0	4	0	5	8	4	6	4		0	6	1	6	1	0	1	2	5	3	0	0		10	1	13		0	0	6
300	122	2	0	0	1	0	0	1	0	0	0	0	0	2		5	0	56	0	1	1	24	5	0	0	0	0		0	0	0	1	0	0	2	0	0	0	15	0		0	0	0		1	5	0
919	122	0	6	5	1	1	0	9	0	0	5	0	0	0		0	1	0	3	0	0	1	5	3	3	0	5		1	7	2	1	0	0	9	10	6	0	2	12		0	1	1		5	4	2
1336	122	0	0	10	1	0	0	4	0	0	0	0	0	0		0	1	0	0	0	1	0	6	0	6	0	0		0	12	9	7	0	0	8	26	8	4	0	17		0	0	0		0	0	0
12109	121	1	2	2	0	2	2	0	0	8	3	0	0	1		21	1	17	1	0	1	23	0	0	0	0	0		0	13	0	0	0	0	0	1	0	5	1	0		10	2	0		0	3	1
2576	120	11	0	1	0	8	1	6	1	1	1	0	0	3		1	0	6	0	4	0	0	6	0	7	0	14		6	1	4	1	0	9	1	0	0	0	20	4		0	1	0		0	0	1
248	119	0	0	0	0	0	5	0	1	1	0	0	2	0		1	0	0	0	1	0	0	0	2	0	2	0		87	0	0	0	0	0	1	0	0	0	2	0		0	0	0		0	7	0
7922	119	12	0	1	0	0	3	2	1	0	0	1	1	1		0	0	0	0	0	28	1	4	0	15	0	0		0	0	1	32	1	0	0	0	0	3	0	0		0	4	0		0	0	8
1521	118	0	0	9	1	1	1	10	0	0	0	0	0	2		0	0	1	11	14	2	0	0	1	0	0	0		0	2	0	2	0	4	0	10	35	3	0	4		0	0	3		0	0	0
263	117	0	0	1	0	0	12	0	0	1	3	4	0	0		0	1	1	0	0	0	0	0	15	4	41	22		0	1	1	0	0	1	0	0	0	0	2	1		0	3	1		0	0	1
13366	117	2	0	1	0	0	0	0	20	0	1	23	1	0		1	0	0	0	0	22	0	0	3	0	0	3		0	0	0	0	1	0	0	1	1	1	1	0		0	0	26		2	3	3
10374	116	1	43	0	1	3	1	2	0	3	1	0	0	1		4	3	6	12	0	0	9	0	0	1	1	0		0	0	1	0	0	2	2	1	1	0	8	7		0	2	0		0	0	0
1700	115	51	6	0	1	1	0	2	0	1	0	1	0	1		5	1	5	2	3	2	5	0	0	1	1	0		0	2	2	2	0	0	1	2	3	1	5	2		2	1	2		0	1	0
10353	115	0	16	0	3	0	11	0	4	0	0	0	0	6		3	3	2	0	1	0	2	2	0	1	1	0		1	0	0	21	2	2	7	2	1	0	5	1		2	1	1		5	4	0
369	113	0	0	0	0	0	6	0	2	0	0	46	11	0		0	0	0	0	0	5	0	2	1	0	36	0		0	0	0	0	0	0	0	0	0	0	0	0		3	0	1		0	0	0
1840	113	2	3	2	1	0	4	0	0	2	3	1	0	3		2	3	1	0	6	6	0	3	5	0	5	8		2	2	2	2	4	5	6	3	2	0	4	0		1	3	1		5	4	4
5782	113	0	0	0	0	0	1	0	0	0	0	0	0	0		0	0	0	0	0	0	0	1	97	0	0	2		0	0	0	0	0	0	0	1	0	0	0	0		0	0	0		6	4	0
2109	112	1	21	0	12	36	0	0	0	0	0	0	1	0		1	0	0	0	0	0	0	0	0	0	0	0		0	1	0	0	0	0	0	0	24	0	0	0		0	0	0		0	0	0
9263	111	0	8	1	0	3	1	0	2	1	1	2	4	1		4	0	7	1	1	3	3	0	0	1	0	0		1	15	2	0	2	9	10	5	1	0	1	0		4	7	4		2	0	1
339	110	0	0	0	0	0	5	0	2	1	0	12	1	1		1	3	0	0	0	0	0	0	39	0	0	0		1	0	0	0	4	0	10	0	0	0	0	0		0	1	5		0	0	23
10363	110	0	0	0	0	0	1	0	0	2	1	0	0	3		4	0	0	6	0	0	3	0	0	0	0	0		0	0	0	60	0	28	0	0	0	0	0	0		0	0	0		0	0	1
10611	110	1	6	1	0	0	0	0	0	13	0	0	0	16		12	0	6	0	0	1	7	2	0	1	0	1		2	12	3	1	20	0	0	0	0	0	1	0		0	0	0		0	0	0
237	108	1	3	0	0	1	0	1	0	0	0	0	0	0		1	0	0	10	0	0	1	0	0	0	3	0		7	1	0	0	0	0	3	6	1	1	54	0		1	10	0		0	0	0
335	108	0	0	0	0	0	0	0	0	0	0	0	0	0		0	0	0	0	0	0	0	0	0	0	0	0		0	0	0	0	0	0	0	0	0	0	0	0		0	0	0		0	0	108
7870	107	0	1	2	10	0	4	0	1	1	2	0	0	28		0	0	0	0	0	0	2	0	0	1	0	6		1	0	0	0	0	0	11	3	1	0	0	0		9	24	0		0	0	0
4886	106	0	0	0	0	1	0	0	0	19	1	0	0	0		0	0	1	0	0	17	0	0	1	0	27	3		0	1	0	0	2	0	0	0	33	0	0	0		0	0	0		0	0	0
5258	106	0	0	0	1	0	0	2	0	0	0	0	0	0		0	0	0	0	7	0	1	0	0	0	0	40		0	15	0	26	0	1	0	1	0	1	0	9		0	0	0		1	0	0
9878	106	0	2	0	0	0	0	0	0	1	0	0	0	0		0	0	0	0	0	0	0	2	1	1	0	0		0	0	66	11	0	0	1	0	0	0	0	1		1	0	18		0	0	0
482	105	0	8	0	0	0	7	0	14	0	0	5	1	0		2	5	2	4	0	0	4	0	11	0	10	0		0	0	0	0	0	0	0	0	0	6	0	1		0	0	0		5	9	4
7703	105	1	7	5	0	11	0	1	1	2	0	0	1	1		3	2	3	1	0	6	0	6	0	3	0	7		2	6	1	1	0	5	0	13	0	9	5	1		0	0	0		0	0	0
316	104	0	0	0	0	0	0	0	0	0	0	0	0	0		0	0	0	1	27	0	0	0	12	0	12	50		0	0	0	0	0	0	0	0	0	0	0	0		2	0	0		0	0	0
332	104	0	0	0	0	8	0	42	0	0	0	0	0	0		2	0	0	0	0	0	49	0	0	0	0	0		0	1	0	0	0	0	0	0	1	0	0	0		0	1	0		0	0	0
636	101	0	0	0	0	0	0	0	18	3	0	44	6	0		0	0	1	0	0	0	0	0	0	0	0	0		0	0	0	1	0	0	0	0	0	0	2	0		0	0	24		0	0	2
6996	101	0	2	3	1	1	0	4	1	4	2	2	3	0		3	0	21	2	1	0	12	1	3	0	3	2		0	4	0	1	5	0	0	5	5	1	0	5		1	0	0		2	1	0
7842	101	0	0	0	0	0	0	0	0	0	0	0	0	0		0	0	0	0	0	0	0	0	0	0	0	0		0	0	0	0	0	0	0	55	26	0	0	0		0	0	0		10	3	7
13514	101	12	0	0	1	2	0	2	1	7	6	3	0	7		2	2	5	10	1	0	7	0	0	1	0	0		2	3	0	4	5	0	1	1	1	0	6	2		0	5	0		1	0	0
3006	100	31	3	0	0	0	0	0	0	12	1	0	0	26		0	0	0	2	0	0	0	0	0	0	0	1		0	0	0	0	0	1	0	0	0	1	0	0		0	1	0		0	0	0
3176	100	0	3	0	0	0	9	0	1	0	1	0	0	1		0	2	0	0	1	0	2	0	0	0	0	1		0	0	0	0	0	0	1	1	12	0	1	0		3	1	3		30	13	4
4119	99	1	3	0	1	1	2	1	3	1	0	1	4	2		1	2	2	4	3	1	2	0	2	4	7	1		0	1	5	9	1	3	6	3	2	6	0	3		6	0	0		2	0	1
346	98	3	0	2	1	0	3	3	7	4	0	2	7	2		0	1	0	1	4	1	1	2	4	6	1	14		0	1	1	0	2	5	2	0	2	4	0	3		2	0	1		2	0	3
299	97	0	0	0	0	0	0	2	0	1	1	1	0	4		8	0	0	0	0	2	5	0	0	1	0	8		0	1	0	0	1	0	0	31	6	0	0	0		0	0	0		12	2	11
381	97	2	2	2	5	2	3	6	2	0	0	0	1	0		2	0	5	2	4	4	1	0	3	6	2	1		1	1	2	1	0	2	1	3	1	0	1	2		3	3	3		0	0	0
1150	97	0	0	7	0	0	0	0	0	0	0	0	0	0		0	1	0	12	0	0	0	0	4	0	9	0		53	0	0	0	0	0	7	0	0	0	1	2		0	0	0		0	0	0
718	96	0	1	0	0	0	0	0	0	1	0	0	0	4		12	0	45	0	3	0	3	3	0	0	0	0		3	0	0	0	1	0	12	0	1	0	2	0		0	0	0		0	2	0
4744	96	0	0	0	1	0	4	7	5	1	0	1	2	1		3	1	0	0	4	1	0	0	1	2	3	4		2	1	2	1	4	2	5	5	4	3	1	5		3	3	1		4	4	1
7133	96	9	10	2	7	0	21	0	0	9	0	13	5	2		0	0	0	2	0	0	1	0	0	0	0	1		0	0	0	0	0	0	0	0	7	1	0	0		0	0	1		0	0	0
10370	96	5	0	4	1	5	1	5	0	3	0	7	3	4		2	2	0	1	2	2	5	1	1	2	2	0		0	4	2	2	4	0	2	4	3	4	1	8		2	0	0		1	0	0
289	95	0	0	0	0	0	1	0	0	0	0	3	0	0		0	0	0	0	0	0	0	2	0	0	40	0		1	0	0	0	1	0	0	0	0	0	0	0		36	0	11		0	0	0
3022	94	0	0	0	0	0	0	0	0	0	0	0	0	0		1	0	0	0	0	0	0	1	0	0	1	0		0	0	0	0	0	0	0	9	19	0	0	0		0	0	0		9	30	4
7694	93	0	0	1	0	0	10	0	0	1	0	4	1	1		0	0	0	0	0	0	0	0	1	0	0	0		0	0	0	0	0	1	0	12	57	2	0	0		0	0	0		0	0	2
120	92	1	2	3	0	3	2	0	0	1	4	0	0	0		4	4	1	9	8	1	1	6	0	4	0	0		12	0	2	1	4	0	1	1	1	0	3	0		0	4	3		3	2	0
309	92	0	0	1	0	0	0	20	0	1	0	0	0	0		7	5	1	0	3	0	1	2	0	6	0	3		0	0	0	1	0	10	0	2	0	3	0	0		1	0	0		8	1	15
337	92	0	8	0	0	0	3	0	2	0	0	3	6	0		0	0	0	0	0	0	0	0	32	0	2	1		0	0	5	1	2	0	0	0	2	0	0	4		0	0	0		0	0	19
6235	92	2	1	0	0	1	1	0	2	0	0	3	5	2		0	3	0	3	0	3	0	5	27	0	4	1		1	1	3	3	0	0	3	0	1	0	0	2		2	7	3		0	0	2
7663	92	0	0	0	8	0	1	0	0	6	0	0	0	0		12	4	0	0	18	2	6	0	0	0	0	0		0	0	0	0	8	0	0	1	2	0	0	0		0	1	0		2	11	5
7807	92	0	0	1	13	0	0	0	7	2	2	9	1	3		1	1	3	0	0	14	0	1	0	0	1	0		7	0	0	1	5	2	1	0	0	0	8	0		7	1	0		0	0	1
14133	90	3	1	0	0	10	1	4	0	2	4	3	3	1		1	1	5	1	3	1	3	3	0	4	2	1		2	2	3	2	1	0	0	3	4	0	2	6		1	0	0		2	2	0
321	89	0	6	0	0	0	4	0	0	8	3	1	0	0		0	0	0	2	0	0	12	0	0	0	2	0		2	0	1	0	0	0	0	7	8	12	1	14		0	0	0		0	0	0
1670	88	2	3	5	2	1	3	2	1	1	0	0	1	1		1	4	0	0	2	1	1	2	1	1	1	2		5	3	3	4	1	0	3	6	4	1	1	1		4	1	1		0	4	3
3030	88	1	0	13	3	4	1	2	1	1	2	0	0	4		0	7	0	0	0	0	1	3	1	2	0	0		10	1	1	3	8	1	0	4	1	1	4	1		0	3	1		0	0	0
5107	88	0	0	1	0	0	0	0	1	0	0	0	0	0		0	0	0	0	0	0	0	0	21	1	0	10		0	0	0	0	0	0	0	1	0	0	0	0		1	0	51		0	0	0
7615	88	0	2	15	1	1	0	2	0	1	2	0	0	1		0	0	4	2	0	0	0	1	0	0	1	9		5	2	1	10	2	0	1	0	1	1	1	3		0	17	0		1	0	0
10830	88	4	2	10	1	0	5	0	2	0	0	2	1	1		0	4	0	0	2	5	1	1	1	6	0	1		1	2	0	12	3	1	1	2	1	1	0	7		0	2	1		0	2	2
396	87	0	11	1	2	4	2	2	1	0	0	0	0	0		1	0	5	2	4	0	6	8	2	10	1	0		0	1	0	1	0	3	0	5	8	0	1	0		0	2	0		0	2	0
7838	87	2	6	0	2	9	2	3	2	0	1	1	0	0		0	4	0	7	2	3	0	1	1	4	0	1		0	2	4	3	0	8	1	4	2	4	0	0		2	0	0		4	0	2
13358	87	4	0	4	0	1	0	0	0	0	0	0	0	0		0	0	4	0	1	0	0	0	0	2	0	0		0	0	0	1	11	0	18	2	1	2	0	9		0	27	0		0	0	0
143	86	0	0	0	0	0	0	0	0	0	0	0	0	0		0	0	0	0	0	0	0	0	0	0	0	0		0	1	0	0	0	0	0	0	5	0	0	0		1	38	1		18	2	20
6785	86	4	0	1	0	0	0	0	0	4	0	2	0	0		0	0	0	0	0	0	1	0	1	0	0	0		1	0	0	0	16	2	1	1	0	0	42	0		4	2	1		0	0	0
7590	86	0	0	15	0	0	7	0	1	3	2	1	3	0		0	0	0	0	0	0	5	0	1	0	7	5		0	2	0	2	0	6	0	0	2	15	0	6		2	0	0		0	0	0
9161	86	0	0	0	0	0	1	12	0	1	0	0	2	0		1	0	0	0	1	0	1	19	1	0	0	1		0	1	0	0	0	1	0	7	2	0	0	0		1	0	8		8	3	1
4629	85	0	1	0	0	0	7	0	5	0	0	13	8	0		0	0	1	0	0	2	2	1	12	0	15	0		0	0	0	0	1	5	0	0	1	0	0	0		7	0	3		0	0	0
8689	85	0	0	0	0	0	0	0	0	0	0	3	0	0		0	1	0	0	0	0	0	0	0	0	0	1		0	0	0	0	0	0	0	0	4	0	0	0		0	0	0		0	1	72
374	84	1	0	0	6	2	0	13	2	0	0	1	0	2		3	4	1	13	1	2	3	0	0	3	2	0		0	1	0	1	0	1	0	0	0	4	1	0		0	0	0		0	0	0
1361	84	2	1	4	6	1	0	2	1	2	1	1	3	2		0	2	2	0	0	1	1	0	1	0	0	2		4	4	3	10	3	0	1	2	0	1	3	1		7	0	5		2	0	3
10802	84	0	1	0	0	0	0	0	1	0	0	0	0	0		0	0	0	14	3	3	0	0	0	0	2	0		0	11	0	1	4	1	0	0	0	0	0	40		0	0	1		0	0	0
14884	84	0	1	0	0	0	0	0	0	13	0	0	0	1		0	0	33	1	0	0	4	0	0	0	0	0		2	0	0	0	15	0	0	0	0	0	0	1		1	0	0		1	0	2
695	83	0	0	5	0	0	2	0	13	0	0	0	0	0		0	0	0	0	4	0	0	0	15	0	0	0		0	0	0	0	3	0	0	0	1	0	0	0		19	0	10		6	1	4
2457	83	0	0	0	0	0	0	0	0	1	0	0	1	0		8	0	28	0	0	1	2	2	0	0	2	0		1	0	1	1	0	0	6	7	1	0	0	0		0	2	0		0	2	12
7835	83	5	0	0	0	0	0	1	0	9	7	0	0	4		9	3	10	7	0	2	2	0	0	0	0	0		3	1	0	1	3	0	3	0	0	0	4	0		0	5	1		1	0	2
293	82	0	0	1	4	0	6	0	0	2	2	4	0	1		2	0	4	3	0	0	13	0	0	0	0	5		0	0	0	0	8	0	1	0	0	0	0	1		1	0	0		0	3	19
3207	82	0	3	0	6	0	0	0	0	3	0	1	1	0		1	0	0	0	0	41	0	0	2	0	1	0		0	2	4	7	1	0	1	1	1	0	0	1		4	0	0		0	0	0
7585	82	7	0	6	0	0	0	6	0	0	1	1	0	0		1	0	4	2	0	0	3	11	1	4	2	1		0	2	0	5	1	2	0	1	3	4	1	10		0	2	0		0	0	0
385	81	4	1	3	0	0	1	0	1	0	0	0	1	0		3	0	2	1	4	0	3	2	0	1	4	1		2	1	3	3	0	0	3	1	4	6	1	1		1	1	1		0	0	0
303	80	0	0	0	0	0	0	0	0	0	0	0	0	1		1	0	0	0	0	0	0	0	0	0	0	0		0	0	0	1	0	0	0	0	0	0	0	0		0	0	0		0	1	0
2439	80	0	4	0	0	2	4	5	3	4	0	5	1	0		0	1	1	1	1	1	3	1	1	2	6	3		0	2	2	2	0	1	2	3	3	1	0	1		3	0	0		2	2	3
6363	80	1	0	3	6	0	2	0	3	2	2	0	0	0		3	1	6	2	1	0	9	1	5	1	4	1		0	1	0	2	1	2	0	11	5	1	0	1		0	2	1		0	0	0
7682	79	0	30	1	0	12	0	2	0	0	0	0	1	1		1	8	0	11	0	0	0	1	0	1	0	0		0	4	0	0	0	0	0	0	0	0	1	2		0	0	0		2	0	0
13914	79	4	3	4	0	1	4	3	2	1	2	2	0	3		3	4	2	1	3	6	0	0	3	1	0	0		1	2	0	1	0	0	3	1	5	2	0	4		0	0	0		2	4	0
5680	78	3	0	1	0	0	7	4	1	0	0	2	2	3		0	7	0	2	1	6	0	0	3	7	1	2		0	0	3	2	1	1	0	1	0	0	0	2		4	3	6		0	3	0
70	77	13	4	0	0	12	0	1	0	1	0	1	0	0		0	6	1	4	1	0	0	1	1	1	0	0		2	2	1	2	1	1	5	1	2	0	5	0		0	5	1		0	0	0
270	77	0	0	0	0	0	0	0	1	6	12	3	1	0		0	1	8	3	0	0	0	0	0	1	0	0		4	0	0	0	13	0	8	0	1	0	7	1		0	1	5		0	0	0
349	77	0	0	1	1	1	2	1	0	0	0	0	1	1		1	1	1	4	1	0	1	0	0	3	2	3		3	2	4	1	0	0	1	0	2	2	2	3		2	1	4		0	0	0
1299	77	5	1	2	3	1	0	3	0	2	4	0	2	0		0	1	2	0	6	0	2	4	0	4	0	1		0	2	1	1	1	1	3	7	8	0	1	3		1	1	0		0	3	0
1314	77	6	0	3	4	1	1	1	3	2	1	1	2	2		0	0	1	1	1	1	0	1	2	0	1	2		0	3	5	6	3	0	4	4	3	1	1	1		3	1	0		2	2	1
1432	77	1	0	0	1	0	0	0	0	1	0	1	0	2		0	3	0	6	0	0	0	0	21	0	1	0		8	1	0	0	8	1	0	0	18	1	0	0		0	0	1		0	0	0
14411	77	2	1	3	1	1	0	10	0	0	0	3	0	14		1	1	1	0	4	0	1	8	3	0	0	2		1	1	0	5	1	3	2	2	0	3	0	0		1	0	1		0	0	1
3218	76	2	0	0	0	0	0	1	0	1	0	0	0	0		0	1	2	2	0	0	1	0	0	0	0	0		1	0	0	1	2	0	1	0	0	0	3	0		0	0	0		12	24	21
3882	76	8	1	3	0	3	0	1	2	0	0	1	2	2		0	1	0	1	1	3	0	1	9	0	4	2		1	5	11	4	0	0	3	0	0	1	0	0		2	1	1		0	0	0
14848	76	0	0	0	0	0	10	1	4	0	0	3	25	0		0	0	0	0	0	0	0	0	30	1	0	0		0	0	1	0	0	0	0	0	0	0	0	1		0	0	0		0	0	0
68	75	0	2	0	0	1	1	3	0	3	2	1	2	2		0	0	4	1	12	0	0	6	0	7	2	0		0	0	2	3	5	0	0	0	0	3	0	4		1	0	0		2	5	1
4603	75	0	0	0	0	0	0	0	0	0	0	0	0	0		0	0	0	0	0	0	0	0	0	0	0	0		0	0	0	0	0	2	0	0	0	11	0	0		0	0	0		16	24	21
5277	75	0	0	1	0	0	0	0	1	2	0	1	0	0		0	0	27	0	1	2	0	2	0	1	0	0		0	0	0	0	19	0	2	1	0	0	1	0		0	3	0		0	0	0
9754	75	1	0	0	0	3	0	0	0	0	0	0	1	0		5	3	7	0	0	1	3	0	0	0	0	0		0	0	1	0	0	0	1	1	23	0	1	0		0	5	0		0	0	0
13159	75	6	1	1	2	0	0	1	6	0	0	1	1	4		0	3	0	4	0	3	0	1	1	0	2	5		0	9	7	3	2	0	3	0	0	2	0	0		0	7	0		0	0	0
41	74	0	0	0	0	0	0	0	2	7	8	15	1	0		0	0	1	1	1	0	0	0	0	1	0	1		0	1	4	0	5	3	0	0	1	5	0	1		1	0	0		8	4	3
629	74	0	0	0	0	0	1	2	3	0	0	4	2	1		0	2	0	14	1	0	1	3	0	0	0	0		0	0	4	0	0	8	0	1	0	1	6	9		1	0	0		7	1	0
343	73	0	0	0	0	0	0	0	0	0	0	0	0	0		0	0	0	0	0	0	0	0	0	0	0	0		0	0	0	0	0	0	0	0	0	1	0	0		0	0	72		0	0	0
1516	73	0	0	0	0	0	0	0	0	0	0	1	0	0		0	0	0	3	0	1	0	0	0	0	0	1		0	0	0	0	0	0	0	0	1	0	0	0		7	50	8		0	0	0
2999	73	3	1	0	5	4	0	1	0	2	2	3	1	1		0	1	0	3	1	3	0	3	1	1	0	1		1	2	0	8	3	0	3	0	1	3	1	6		1	1	2		0	0	0
5291	73	0	0	0	0	24	0	0	0	0	34	0	0	0		0	1	0	1	0	1	1	0	0	0	0	2		0	0	0	1	0	0	0	7	1	0	0	0		0	0	0		0	0	0
9114	73	0	0	0	5	0	0	0	0	0	0	0	0	0		0	0	17	0	0	0	1	1	0	0	0	0		1	7	0	0	2	1	0	0	0	0	0	1		0	23	0		0	8	4
4617	72	2	0	0	0	2	2	1	3	1	0	2	1	1		0	0	0	0	1	0	1	3	2	0	0	1		1	4	1	2	1	0	0	10	9	0	0	1		1	1	3		2	7	2
4737	72	0	3	0	0	5	0	0	0	0	0	0	0	2		0	3	0	2	27	10	0	1	0	0	1	2		1	2	0	0	0	3	2	0	0	3	0	2		0	1	0		0	2	0
4193	71	3	0	0	0	0	0	0	0	0	0	0	0	0		0	0	0	0	0	0	0	0	1	0	0	0		0	0	0	0	0	0	0	33	3	0	0	0		0	0	0		3	18	10
5430	71	0	0	0	0	0	0	0	0	0	0	0	1	0		0	0	0	0	0	0	0	0	0	0	0	0		0	0	0	0	0	0	0	10	0	1	2	0		1	0	0		0	33	23
336	70	1	1	0	0	0	4	0	0	0	0	0	2	1		4	1	1	1	2	3	3	1	1	1	3	0		1	0	3	2	0	2	0	0	1	2	1	2		2	0	3		0	0	0
425	70	0	0	0	5	11	0	0	0	0	5	1	1	25		2	0	0	3	0	0	4	0	0	0	1	1		0	0	0	0	1	1	0	2	2	1	3	0		0	0	0		0	1	0
5257	70	0	0	0	1	0	3	5	3	0	0	3	5	1		1	1	0	0	1	1	0	0	0	3	0	5		0	1	3	0	5	0	1	3	3	4	0	1		2	0	1		9	2	1
5931	70	0	0	51	0	1	0	0	0	0	0	1	0	0		3	0	0	0	0	0	0	0	0	0	0	0		0	1	4	0	0	0	0	0	0	0	0	8		0	0	0		0	1	0
12288	70	0	1	4	0	1	0	0	0	4	1	0	1	0		9	0	6	1	0	0	5	0	0	0	0	3		0	1	2	8	2	1	1	7	3	0	0	0		0	0	0		2	3	1
4601	69	2	1	1	4	5	1	2	3	0	2	1	0	2		1	0	0	5	1	2	1	2	0	3	1	0		2	2	0	1	0	1	1	2	2	4	4	3		2	1	0		0	3	0
9416	69	6	0	0	0	0	0	5	0	3	1	1	1	2		2	2	0	1	4	1	0	4	1	1	1	3		0	6	0	6	0	2	1	3	3	0	0	4		0	1	0		0	2	0
9419	69	0	1	1	0	1	2	3	1	3	2	0	3	0		1	0	0	1	0	0	0	1	0	0	5	18		2	0	2	1	0	1	0	6	3	0	2	2		3	0	1		0	2	1
326	68	0	0	0	0	2	0	0	0	0	0	0	0	1		0	2	0	38	0	5	15	0	0	0	0	0		1	0	0	0	0	0	0	0	0	0	0	0		0	1	0		0	0	0
450	68	0	1	0	0	0	0	0	0	1	9	0	0	0		16	0	2	5	2	0	0	0	0	0	0	0		0	0	0	0	0	0	4	0	0	0	5	0		0	2	0		0	20	1
5401	68	0	0	0	0	0	0	0	0	0	0	0	0	0		0	0	0	0	0	0	0	0	0	0	0	0		0	0	0	0	0	0	0	0	0	0	0	0		0	0	0		4	47	17
6336	68	0	0	1	0	0	1	3	0	0	0	0	0	0		0	0	0	0	0	0	0	0	1	0	0	0		0	6	0	5	0	1	0	0	2	0	1	0		0	45	0		0	0	0
200	67	0	0	0	0	0	0	0	0	25	18	23	0	0		0	0	0	0	0	0	0	0	0	0	0	0		0	0	0	0	0	0	0	0	0	0	0	0		0	0	0		0	0	1
311	67	0	0	0	0	0	3	0	13	1	1	6	27	0		0	0	0	0	0	0	0	0	0	0	0	0		0	7	0	3	0	0	0	0	0	0	0	6		0	0	0		0	0	0
2168	67	0	0	0	0	0	0	0	49	0	0	13	1	0		0	0	0	0	0	0	0	0	0	0	1	0		0	0	0	0	0	1	0	0	0	0	0	2		0	0	0		0	0	0
8584	67	0	0	0	0	0	1	0	8	1	0	45	3	0		1	0	0	0	0	0	0	0	6	0	0	0		0	0	0	0	0	0	0	0	0	0	0	0		1	0	0		0	0	0
10437	66	0	0	1	0	0	0	0	0	12	25	0	0	0		0	0	0	0	1	0	17	0	0	0	0	0		1	0	0	0	0	0	0	0	0	0	0	0		0	1	7		1	0	0
1826	64	0	0	0	0	0	0	0	0	0	1	0	0	1		0	0	0	0	0	0	0	0	0	0	0	0		0	0	0	0	0	0	1	1	0	0	1	0		0	0	0		16	28	15
14297	64	3	4	1	1	0	1	1	0	1	1	0	1	1		2	1	0	1	3	4	4	0	1	1	2	1		1	2	0	1	0	4	0	0	2	2	2	2		3	1	2		5	1	1
14837	63	1	2	6	0	2	1	2	0	11	5	4	0	0		2	0	3	0	0	0	3	1	1	2	0	1		0	3	2	0	1	0	4	0	0	0	1	0		0	0	1		0	2	2
313	62	0	1	0	5	2	0	0	0	0	0	0	0	3		0	1	0	10	0	2	1	0	0	0	1	0		10	0	0	1	2	1	4	1	4	0	0	0		0	8	0		0	4	0
4616	62	1	5	1	0	4	1	3	1	0	0	0	1	0		2	1	2	3	0	1	0	2	0	4	1	0		0	7	0	0	1	0	0	3	2	1	0	10		3	1	0		1	0	0
69	61	0	0	1	0	0	1	3	0	1	0	0	0	1		0	0	2	0	6	1	0	19	1	4	1	2		0	1	1	2	2	1	1	1	2	5	0	0		0	0	0		0	1	1
285	61	0	0	0	0	0	0	0	5	0	0	1	0	0		0	1	0	1	0	0	0	0	0	0	0	7		0	0	6	1	0	11	3	0	14	9	2	0		0	0	0		0	0	0
298	61	0	0	9	1	0	1	0	11	3	3	6	2	0		1	0	0	0	0	0	0	1	0	1	0	0		0	6	2	0	1	0	0	0	0	0	1	1		4	1	1		4	1	0
457	61	0	0	1	0	1	0	0	1	0	8	0	0	0		0	0	0	0	0	0	0	0	49	0	0	0		0	1	0	0	0	0	0	0	0	0	0	0		0	0	0		0	0	0
2617	61	0	0	6	9	0	2	0	1	0	0	1	0	5		0	3	0	1	1	0	0	0	2	0	0	0		1	7	0	0	2	3	3	0	0	4	0	1		3	0	6		0	0	0
3863	61	3	6	6	0	0	2	0	1	0	0	0	2	0		1	2	0	0	1	0	1	5	2	1	3	1		1	5	3	1	0	3	1	1	3	0	1	1		2	0	1		0	1	0
432	60	0	0	0	0	0	6	0	0	1	0	4	1	0		0	0	0	0	0	0	0	0	0	0	0	1		0	0	0	0	0	0	0	2	0	0	1	0		0	0	1		29	10	2
11404	60	0	0	0	0	1	0	0	0	3	2	0	0	1		1	0	1	0	8	0	0	1	1	2	1	0		0	0	1	0	0	20	2	3	0	0	0	8		0	1	0		1	2	0
318	59	1	0	2	3	1	1	0	2	0	0	1	0	0		1	2	0	0	0	0	0	2	1	1	1	1		2	4	1	2	0	0	2	3	2	1	1	2		3	1	3		0	0	0
4189	59	0	0	0	0	0	0	0	0	0	0	0	0	0		0	0	0	0	0	0	0	0	0	0	0	0		0	0	0	0	0	0	0	0	0	0	0	0		0	0	0		1	2	56
6570	59	0	0	0	0	0	0	0	0	0	0	17	0	0		0	0	0	0	0	0	0	0	8	0	26	1		0	0	0	0	1	0	1	0	3	0	0	0		0	0	0		1	0	0
7039	59	0	0	0	0	0	0	0	0	0	3	0	0	0		0	0	2	0	0	0	0	0	0	0	0	0		0	0	0	6	47	0	0	0	1	0	0	0		0	0	0		0	0	0
10978	59	0	0	0	0	0	0	0	0	0	0	0	0	0		0	0	0	0	58	0	0	0	0	0	0	0		0	0	0	0	0	0	0	0	1	0	0	0		0	0	0		0	0	0
12992	59	6	0	2	4	1	0	3	1	4	3	0	3	1		0	1	2	1	1	0	0	0	1	1	1	0		0	0	0	3	2	0	6	0	2	0	2	2		1	0	0		0	0	2
1932	58	0	0	0	0	0	0	0	0	0	4	0	0	0		0	0	0	0	7	0	0	15	0	6	16	0		0	4	0	3	0	0	0	0	0	0	0	0		0	0	0		0	0	1
7873	58	0	1	0	0	0	2	0	1	0	0	0	0	0		0	0	0	0	0	2	1	6	1	0	1	1		0	0	0	6	2	6	0	9	3	6	0	0		1	1	0		2	3	0
107	57	1	0	2	0	0	0	0	0	1	0	2	2	1		1	0	0	0	7	0	0	1	0	9	0	2		0	0	5	5	0	3	0	0	0	3	0	6		0	0	1		0	3	1
348	57	1	0	0	0	0	0	0	0	3	1	0	0	1		0	0	35	0	0	0	13	0	0	0	0	0		0	0	0	0	0	0	0	0	0	2	0	0		0	0	0		0	0	0
516	57	1	0	2	2	2	0	2	3	0	0	0	1	2		3	1	2	0	2	2	0	3	2	2	0	2		2	1	2	2	0	2	0	0	1	2	0	0		1	1	3		0	0	0
4399	57	0	0	0	0	0	4	0	13	0	0	0	6	0		0	0	0	0	0	9	0	0	3	0	16	0		0	0	0	0	0	0	0	1	0	0	0	0		0	0	5		0	0	0
417	56	0	0	0	1	0	2	6	2	2	0	0	28	0		0	0	2	0	0	0	2	0	0	0	0	0		0	0	0	0	0	0	0	0	0	0	0	0		0	0	0		3	0	8
5211	56	0	0	0	0	15	0	0	0	0	0	0	0	0		3	0	0	3	0	0	1	0	0	0	0	0		0	2	0	1	0	0	6	5	0	18	1	0		0	1	0		0	0	0
9822	56	0	0	0	0	0	0	0	0	0	0	0	0	0		0	0	0	1	0	0	0	0	0	2	0	0		0	0	0	0	0	0	0	0	0	0	0	0		0	53	0		0	0	0
10509	56	1	0	0	1	1	0	1	0	0	0	0	1	0		2	0	0	1	0	0	1	1	0	0	3	1		0	0	0	1	0	0	0	3	11	1	0	0		0	1	1		6	5	8
360	55	0	0	0	1	1	0	1	0	0	0	0	0	2		0	1	1	1	1	0	1	0	0	0	0	0		0	2	0	1	0	1	1	1	0	20	1	0		0	1	1		0	0	0
1025	55	3	0	0	1	6	0	3	0	9	9	0	0	11		0	0	0	0	0	0	0	0	0	0	0	0		0	2	0	0	0	0	0	0	0	0	7	0		0	0	1		0	0	1
1430	55	0	0	0	0	0	1	0	0	5	6	5	1	0		0	0	0	0	0	1	0	0	0	0	0	0		0	0	0	0	15	1	0	0	0	0	0	0		0	0	0		4	8	8
6649	55	0	0	0	0	1	0	0	4	0	0	5	2	0		0	0	0	0	0	0	0	0	31	0	1	0		1	0	0	0	1	0	0	0	0	0	5	1		2	0	0		0	0	0
106	54	0	0	1	0	1	2	1	2	0	0	0	1	2		0	0	0	1	3	1	0	1	0	0	1	1		0	2	0	0	0	1	0	1	1	0	1	1		0	0	1		0	1	0
373	54	0	3	1	0	0	0	0	0	6	1	0	0	3		1	0	5	0	0	0	3	2	0	1	0	0		10	0	0	0	2	0	0	0	0	0	9	0		0	2	0		0	0	0
4350	54	0	0	2	6	0	1	1	1	2	2	0	1	0		1	0	1	0	0	0	0	1	1	2	0	5		0	1	5	3	8	2	0	2	1	3	0	1		0	0	0		0	0	0
5279	54	0	0	0	0	0	0	0	0	2	2	7	0	0		1	0	0	0	0	0	10	0	0	1	5	0		0	0	0	0	1	1	0	0	0	0	0	0		4	0	0		0	0	18
7801	54	2	1	1	2	0	1	0	1	9	0	1	0	3		0	1	2	1	0	4	0	0	1	0	0	1		2	1	3	3	6	1	0	2	0	0	0	0		1	1	0		3	0	0
7894	54	0	0	0	0	0	0	0	1	12	1	0	0	0		20	0	2	1	0	0	6	0	0	0	0	0		0	1	0	0	0	0	2	0	0	0	0	0		0	0	6		0	0	0
10483	54	0	0	0	0	0	0	2	0	0	0	1	0	0		0	1	0	1	0	0	0	0	0	2	3	38		0	0	0	0	1	1	1	0	0	0	0	0		1	0	2		0	0	0
12998	54	0	0	0	0	0	0	0	0	5	15	0	0	0		10	0	5	0	0	0	1	0	0	3	0	2		0	1	0	9	0	0	0	0	1	0	0	0		0	0	0		0	1	0
13004	54	0	0	0	0	2	0	0	0	1	0	0	0	1		18	1	3	1	1	0	6	0	0	0	0	0		0	7	0	0	4	0	0	3	0	0	0	0		0	0	0		3	3	0
439	53	0	0	0	1	0	2	0	9	4	4	0	24	1		0	0	0	0	0	0	0	0	0	0	0	0		1	7	0	0	0	0	0	0	0	0	0	0		0	0	0		0	0	0
5713	53	0	1	0	0	1	0	0	0	0	0	0	0	0		0	5	2	34	0	0	3	0	0	1	1	0		1	0	0	2	0	0	0	0	0	0	1	0		0	0	0		0	0	0
7717	53	0	16	0	2	2	0	0	0	0	2	0	0	0		3	1	1	7	0	1	0	0	0	0	0	0		0	10	0	0	0	0	1	0	0	4	2	0		0	0	0		0	0	0
9073	53	0	1	0	1	0	2	3	0	0	0	1	1	0		0	0	2	1	4	1	0	3	3	2	6	3		1	2	0	0	0	1	0	0	1	10	1	2		0	0	0		0	0	1
421	51	2	0	0	6	0	1	1	2	6	1	3	5	1		1	0	0	1	0	4	0	0	1	0	0	0		0	0	0	0	3	1	0	0	0	2	0	0		0	0	1		1	0	0
5563	51	0	0	4	0	2	0	0	0	0	5	0	2	1		1	1	0	0	1	0	0	1	6	1	0	0		1	1	2	0	0	1	4	0	1	0	5	3		0	6	2		0	0	0
306	50	0	0	0	0	0	0	0	18	1	0	0	3	0		0	0	1	0	0	0	6	10	0	0	0	0		2	0	0	0	0	0	0	1	0	0	0	1		5	0	1		0	0	0
350	50	0	0	0	3	0	2	1	0	0	0	0	0	0		0	1	0	32	2	0	1	1	0	2	0	0		0	0	0	1	2	0	0	0	0	0	0	0		1	0	0		0	0	0
5137	50	1	1	2	0	0	0	1	0	3	3	0	0	1		0	0	1	1	3	0	1	3	1	1	2	2		1	1	1	3	4	2	2	0	2	1	1	1		0	2	0		2	0	0
[truncated: 8 more columns]

## Sheet: Grouped per geography
Supporting Information 1: Table containing the number of sequences per sample of all OTUs with an abundance >50 in the total dataset.
OTU	Total	Sg1s022	Sg4s024	Sg3s032	Sg3s013	Sg2s023	Sg3s018	Sg2s011	Sg1s033	Sg1s030		Mk3s502	Mk3s507	Mk3s524	Mk3s533	Mk2s541	Mk1s576	Mk2s577	Mk1s555	Mk2s537		My7s154	My3s139	My3s138		Th3s273	Th1s161		Lm2s003	Lm3s009	Lm3s005		Tw2s485	Tw4s476	Tw1s470	Tw4s215	Tw1s471	Tw2s473	Tw1s477	Tw1s033		Pk2s111	Pk2s115	Pk2s085	Pk1s112	Pk1s140		Vi1s035	Vi2s034
1	17595	1189	1165	1458	877	926	392	1217	215	62		77	255	412	80	91	54	25	31	77		331	49	135		603	251		47	60	70		13	40	47	145	108	16	10	194		1589	831	559	846	1778		713	254
2	11619	826	89	702	753	160	584	271	199	35		229	412	354	208	10	18	43	38	77		129	416	460		78	317		261	369	116		57	141	360	283	116	296	239	220		258	150	133	202	63		448	631
3	10558	356	150	47	158	80	219	139	172	276		374	165	124	437	417	517	552	436	445		257	598	394		141	241		205	182	322		220	77	127	129	81	117	307	93		227	241	362	230	283		191	95
4	9732	96	15	14	118	10	116	107	32	14		167	528	179	271	270	360	435	139	372		100	139	110		119	259		494	332	507		272	315	607	544	112	199	584	262		67	53	49	110	109		52	32
5	6610	143	261	185	92	258	165	80	64	133		252	238	243	34	60	111	80	296	54		72	108	179		227	328		134	91	65		97	97	191	345	207	173	213	73		152	133	73	128	61		101	133
6	385	4	6	11	4	6	2	9	5	4		4	0	2	13	21	2	27	2	23		16	15	11		17	3		7	5	8		0	8	1	7	0	4	0	10		5	13	8	10	11		10	15
7	3396	132	160	377	288	151	45	93	158	25		78	40	129	21	57	59	77	339	11		62	10	47		303	138		29	26	31		4	14	6	2	2	2	8	4		11	4	27	71	71		257	4
8	9947	197	173	58	142	118	102	100	300	52		599	692	619	784	660	615	588	74	339		184	206	126		59	215		244	210	219		274	38	119	130	113	80	104	204		60	61	137	100	314		206	132
9	7496	149	38	63	149	362	345	119	387	44		129	77	94	236	56	341	84	361	91		166	99	120		177	44		333	57	348		138	213	249	204	152	186	226	138		64	128	287	183	115		172	182
10	8125	253	465	101	155	551	304	563	361	526		257	135	79	327	108	384	310	139	208		89	110	42		201	295		131	79	268		68	36	109	92	25	40	229	27		108	175	142	94	108		164	69
11	10705	237	377	346	239	472	391	172	79	77		166	361	370	250	334	216	156	258	48		104	185	195		110	108		395	332	194		241	585	467	267	462	410	244	359		96	91	52	118	31		171	414
12	5164	278	33	114	15	110	241	107	87	240		180	175	277	77	56	130	43	123	100		31	19	15		116	275		73	20	139		116	66	168	82	142	133	153	93		98	106	89	231	14		67	28
13	5201	14	2	0	4	12	17	0	0	21		3	1	4	4	7	0	1	15	3		35	6	23		6	2		176	1	12		2	1760	126	9	571	244	7	1016		1	1	0	44	2		1	631
14	3318	81	59	37	52	91	134	94	57	60		11	131	155	78	90	51	18	21	25		37	47	169		47	83		129	65	221		160	30	116	131	87	137	96	56		57	40	40	43	54		96	31
15	3013	127	176	150	111	67	43	70	15	166		80	131	120	16	14	6	5	23	13		40	31	91		170	157		45	59	22		53	31	19	84	48	36	33	19		120	39	18	117	53		201	118
16	3708	8	12	29	15	92	49	45	24	7		34	390	202	24	21	93	11	173	17		20	62	47		116	97		80	12	19		26	109	124	243	179	81	134	40		31	30	24	67	37		7	61
17	5141	2	4	260	205	121	134	289	168	27		69	292	166	125	68	105	88	5	65		58	43	13		95	175		59	263	96		8	146	147	27	180	199	107	99		42	115	59	122	231		349	140
18	2901	63	59	239	67	107	86	82	104	23		23	63	149	14	2	10	9	21	9		25	72	68		257	143		143	16	10		13	39	34	162	47	29	48	27		32	47	17	69	59		64	99
19	4037	101	96	41	36	100	172	95	40	104		98	11	120	5	32	98	16	68	43		94	110	127		161	313		72	38	47		109	78	144	215	112	61	146	186		55	56	109	98	78		101	218
20	4764	116	234	130	134	147	170	98	83	162		151	255	272	95	202	76	252	159	104		36	169	137		20	95		133	115	85		11	36	140	153	43	48	100	42		65	67	57	71	8		91	127
21	3880	0	10	6	27	32	53	17	7	15		94	81	6	104	109	175	7	61	48		109	128	81		287	34		446	31	144		47	76	124	86	131	2	110	185		11	108	135	45	6		28	47
22	3877	102	85	186	157	102	96	55	214	29		68	244	177	55	19	35	24	158	31		47	51	83		139	96		109	89	88		56	78	67	146	49	62	103	166		37	50	35	97	113		62	22
23	4404	11	33	17	22	23	39	27	27	115		153	4	21	285	71	161	339	45	151		227	157	239		110	177		31	127	144		62	34	50	48	76	59	56	43		188	219	267	128	102		19	55
24	3561	51	54	9	119	18	71	84	182	199		92	35	22	163	29	7	201	121	149		89	224	177		40	80		24	73	132		109	16	43	42	27	37	108	49		99	59	86	107	133		27	20
25	151	4	6	1	6	3	4	3	3	2		1	8	2	3	7	2	5	1	13		1	0	1		3	1		3	3	7		3	3	2	1	0	1	1	8		5	6	1	12	2		3	1
26	2770	2	7	116	3	10	50	27	10	8		13	1	47	6	10	4	11	8	52		22	80	66		10	29		45	624	48		256	8	87	249	124	97	73	15		14	67	42	105	39		3	4
27	144	3	3	6	0	2	1	3	1	1		0	2	2	5	8	4	16	4	18		4	5	0		14	0		1	1	3		2	1	1	1	0	0	0	4		1	4	1	4	4		5	0
28	2721	100	29	122	92	53	110	55	102	40		51	99	28	14	55	80	30	59	35		40	36	28		41	135		14	39	47		104	42	63	87	45	70	67	44		61	46	83	119	156		45	36
29	2995	53	47	23	58	43	81	58	173	126		92	21	20	134	152	187	102	56	113		69	128	93		26	37		35	34	41		91	16	34	17	18	13	33	29		78	117	152	112	84		43	8
30	3490	56	13	3	34	40	56	93	59	12		142	159	22	103	174	169	15	195	18		40	32	18		21	98		27	201	28		64	28	187	94	167	14	231	87		45	99	48	201	229		16	13
31	2815	72	65	11	32	31	16	60	35	125		80	23	11	161	114	152	187	13	77		95	175	140		28	48		39	67	39		79	8	31	29	17	31	114	17		62	46	123	80	36		41	47
32	2411	43	125	36	96	100	75	209	188	229		23	21	17	108	69	81	94	28	57		31	71	25		42	28		7	1	28		40	6	13	16	4	16	27	21		41	52	104	114	38		29	53
33	3537	63	100	12	215	64	207	28	10	96		17	23	38	21	14	9	43	1	9		37	104	31		91	218		156	46	526		66	41	129	229	158	215	138	65		54	17	20	80	52		32	50
34	1917	138	52	209	159	14	7	37	42	19		98	17	62	8	20	17	24	157	12		9	10	6		65	49		22	102	5		8	26	80	40	76	56	50	9		22	10	26	91	5		29	14
35	3748	31	21	7	21	20	34	19	95	39		109	219	117	152	267	141	234	54	192		54	109	100		20	33		116	210	363		49	39	102	111	62	97	148	30		68	41	42	50	30		7	21
36	2385	28	46	26	34	33	42	48	61	93		9	26	7	116	48	88	78	48	155		62	148	106		18	107		17	39	64		77	13	17	37	19	13	52	26		90	92	121	62	45		26	19
37	3655	3	4	4	37	17	47	46	32	179		126	56	19	31	213	97	291	52	228		98	83	104		47	53		41	56	83		49	27	57	25	35	108	118	16		182	314	227	122	126		11	30
38	2459	52	18	48	69	74	44	70	95	33		72	17	71	110	61	101	26	23	51		31	46	25		13	70		66	145	85		41	29	35	47	42	73	48	58		17	49	78	72	51		87	81
39	2661	95	48	6	14	36	71	68	34	41		129	199	119	33	4	21	30	86	10		45	23	60		48	67		118	42	34		80	22	29	40	106	123	48	27		106	121	49	87	49		65	81
40	2188	9	18	27	50	6	54	10	28	62		88	52	58	18	50	67	18	131	74		43	111	139		25	41		59	172	155		16	18	26	22	27	42	37	19		103	60	67	53	30		11	20
41	74	0	0	0	0	0	0	1	0	0		1	4	0	1	1	0	0	0	1		0	1	0		5	0		1	3	5		0	0	1	1	2	0	0	15		1	0	0	7	8		0	0
42	3270	70	44	29	53	83	78	129	82	220		131	34	19	125	68	12	110	73	93		49	111	84		66	55		44	77	134		119	7	16	22	43	18	59	11		96	126	241	79	42		30	37
43	1943	7	13	2	0	61	34	36	19	7		141	22	39	14	4	24	11	104	25		26	48	40		54	8		26	30	2		26	8	128	109	142	125	146	9		14	24	34	29	3		6	60
44	1682	107	191	171	118	179	148	101	142	26		1	0	2	16	36	3	13	0	6		31	64	95		1	2		39	8	24		2	5	3	2	2	1	0	0		9	2	4	7	0		2	119
45	2447	12	11	5	7	28	23	13	4	1		14	35	232	42	105	69	34	193	44		23	44	51		54	132		71	94	51		11	51	77	63	69	53	95	133		38	27	22	12	45		46	24
46	5377	25	32	24	49	133	154	48	71	131		139	38	85	167	170	339	48	153	169		201	76	98		57	58		346	103	88		66	154	178	88	140	74	79	81		140	541	179	86	34		92	248
47	2439	2	170	198	65	5	46	13	2	8		4	9	3	1	9	95	4	2	368		55	3	8		107	3		3	12	6		168	29	57	7	65	15	14	30		180	134	29	43	1		55	270
48	3504	41	29	14	7	205	20	126	60	8		61	74	142	71	110	105	44	35	57		41	93	123		33	108		113	22	55		22	287	119	300	171	140	176	181		13	16	4	8	7		107	107
49	1555	8	45	152	187	54	0	74	7	7		5	7	21	4	4	0	4	3	9		31	15	19		222	8		2	1	4		17	4	4	28	22	4	2	48		65	20	28	90	96		113	32
50	2316	65	11	67	15	82	22	47	16	28		64	7	137	76	88	44	28	139	284		142	21	23		38	20		7	15	8		76	44	156	7	74	55	61	90		6	34	19	46	11		53	46
51	1233	9	6	2	3	541	2	21	9	7		35	1	2	1	3	5	1	1	1		14	0	0		1	1		15	0	8		20	1	13	0	23	2	3	46		34	2	1	3	11		276	55
52	1254	39	41	123	24	40	42	6	41	26		8	42	53	5	10	35	11	15	34		18	32	27		78	27		15	13	13		12	12	25	57	19	7	24	14		23	28	14	39	22		8	36
53	2348	13	31	4	15	51	110	53	10	266		22	10	6	84	85	39	99	36	95		71	40	28		35	20		32	31	65		23	14	29	45	35	32	66	12		159	162	170	45	29		8	39
54	1843	6	51	7	40	46	54	58	20	17		12	25	7	73	74	13	107	69	79		73	120	63		52	23		14	43	85		64	1	4	12	3	24	54	12		81	51	115	68	42		32	6
55	2020	139	34	52	51	38	2	6	95	28		4	102	14	106	127	7	17	130	28		57	76	112		15	136		5	36	171		82	8	2	3	7	1	16	7		33	8	6	32	46		84	5
56	3133	10	65	15	65	34	75	39	14	171		81	16	21	48	161	200	103	33	122		128	48	70		28	22		47	58	86		174	27	36	19	58	36	52	73		182	86	162	87	25		27	7
57	2498	88	30	94	23	233	69	41	43	87		31	19	55	53	32	50	23	87	20		58	31	21		18	16		80	19	21		27	30	86	31	40	149	56	17		38	181	63	75	16		81	166
58	1281	21	24	14	25	21	32	31	17	49		25	12	26	91	18	56	44	14	47		60	36	51		33	44		9	15	26		39	8	14	9	12	26	47	18		26	28	62	45	32		22	25
59	1505	3	189	414	1	2	60	8	0	2		7	0	68	3	12	2	1	0	0		16	4	3		192	23		3	1	1		0	24	5	43	6	1	4	75		2	14	0	11	2		61	1
60	1583	97	77	32	87	83	67	3	44	20		37	23	23	52	8	89	64	97	44		14	7	2		112	91		135	38	67		3	23	7	29	23	2	5	1		3	7	10	0	4		52	1
61	3183	29	92	12	21	52	74	66	21	234		69	3	12	164	104	78	85	33	150		101	107	97		43	58		79	106	123		199	15	20	16	34	69	68	19		142	184	163	50	29		25	37
62	1314	10	41	0	20	47	45	34	24	59		94	0	9	39	6	63	8	70	31		29	80	47		36	11		14	15	47		3	6	30	23	16	5	12	3		47	47	50	30	13		8	20
63	1649	70	38	62	87	42	47	26	24	32		46	11	29	11	13	13	8	27	32		16	12	37		66	62		73	20	86		88	37	29	30	34	31	22	22		24	46	36	36	13		37	105
64	1480	61	12	35	26	13	26	9	14	8		43	64	88	40	30	48	22	182	36		26	49	56		26	14		63	76	122		44	12	18	13	20	32	20	19		31	14	8	25	5		21	3
65	2725	11	11	6	17	38	4	26	9	55		66	5	6	68	1	65	131	45	103		68	88	47		38	17		33	93	149		228	49	175	30	91	36	179	11		52	227	181	58	36		12	29
66	2225	9	48	28	16	62	19	28	139	76		27	96	4	152	255	13	8	21	104		10	4	1		7	33		93	3	2		184	164	59	49	35	3	76	61		50	73	26	16	13		127	17
67	1176	84	1	1	1	71	61	16	12	31		5	0	7	30	5	1	14	27	4		8	6	5		0	3		1	1	4		0	347	29	34	65	2	24	19		8	25	5	1	0		12	88
68	75	0	0	0	0	0	0	1	1	2		0	2	3	4	7	3	6	0	12		0	0	0		5	0		0	0	3		2	0	2	1	0	0	1	1		4	0	0	3	2		2	0
69	61	0	0	0	0	0	1	0	0	0		1	1	2	0	4	3	19	1	6		0	2	1		2	0		2	1	5		1	0	0	0	0	1	1	0		2	0	0	1	0		1	1
70	77	13	5	2	5	6	5	4	12	4		2	1	2	0	1	1	1	0	1		2	2	1		1	0		0	1	0		0	1	0	0	0	1	0	1		1	0	0	1	0		0	0
72	1178	25	17	0	3	9	3	2	29	586		98	0	4	6	11	6	0	1	4		35	9	3		8	3		0	4	0		5	0	11	4	5	0	4	5		105	25	59	9	56		12	1
73	1411	7	45	1	18	20	26	50	18	56		18	2	2	60	30	57	172	33	95		20	157	68		32	27		4	3	36		35	2	2	4	8	5	26	9		31	28	89	29	16		14	1
75	2646	23	17	8	5	44	11	22	2	10		22	66	151	28	118	33	24	156	54		35	81	45		78	60		72	169	139		130	40	83	80	70	40	103	33		49	47	26	16	8		39	27
76	1727	242	54	109	7	54	63	67	50	55		3	2	9	10	62	0	4	6	3		9	0	1		11	14		6	6	3		84	54	112	74	41	79	32	65		5	52	65	11	2		15	186
77	434	3	0	1	0	5	2	33	1	0		1	0	2	1	1	0	30	1	0		52	0	0		0	4		0	1	0		0	1	0	4	0	0	0	0		0	0	1	0	0		0	0
80	1379	80	32	17	54	27	42	59	134	26		27	58	30	52	18	35	35	59	16		11	25	30		9	18		13	67	41		17	10	21	27	13	2	13	29		19	16	20	39	23		24	29
81	1146	2	3	0	1	43	8	4	3	2		2	2	7	2	20	5	138	27	2		10	0	3		43	44		1	13	1		14	79	138	73	64	182	20	67		2	6	5	1	0		1	73
82	1256	0	1	1	0	2	22	1	0	4		2	1	40	23	3	0	21	13	0		7	15	7		32	27		5	30	1		3	29	85	99	133	14	48	137		1	14	6	18	44		7	41
84	1321	29	32	49	56	26	31	36	24	13		14	62	30	11	1	1	6	0	11		9	12	14		74	96		1	3	4		16	14	29	76	39	7	26	37		11	27	11	49	79		13	35
85	2238	31	128	13	24	30	118	21	19	121		138	71	1	9	13	18	14	3	43		11	9	80		50	13		4	176	79		0	60	91	69	65	0	57	40		116	67	69	54	14		10	183
87	645	11	86	27	78	83	163	50	43	22		1	1	0	1	0	2	0	0	9		2	0	1		4	0		0	0	1		5	0	1	0	1	2	1	2		9	28	6	2	0		0	1
88	839	17	55	81	15	57	39	42	47	9		16	3	2	32	19	11	6	4	5		7	5	10		76	13		9	35	7		11	9	26	7	8	10	21	7		8	6	9	12	6		2	31
89	918	0	1	3	4	2	2	4	83	53		1	22	3	2	82	10	1	26	233		14	24	41		0	12		3	26	0		163	52	0	21	1	0	0	0		0	3	2	12	1		1	0
90	860	60	117	158	157	23	58	45	46	24		2	3	4	0	2	2	2	2	0		5	4	5		2	1		1	36	1		0	1	1	0	3	1	0	0		4	6	7	12	0		63	0
92	687	5	78	27	10	5	14	9	7	24		12	17	65	1	18	9	10	13	10		9	6	26		25	17		9	29	6		10	13	41	21	19	30	8	11		7	6	8	14	12		3	7
94	750	0	7	0	0	10	0	21	1	6		33	11	1	1	1	1	1	0	0		7	1	8		103	9		3	1	1		0	14	18	96	6	0	14	2		0	11	10	6	16		12	142
95	1674	25	63	1	3	8	60	26	96	13		52	8	0	82	42	58	2	141	37		51	52	65		14	16		58	180	16		1	7	38	14	45	121	54	17		57	4	20	16	6		28	24
96	1555	0	4	2	1	0	3	3	8	4		65	18	2	12	23	6	22	245	6		19	98	64		2	1		16	4	1		220	7	49	37	57	9	160	3		13	10	122	14	4		3	3
97	1005	26	61	7	34	12	12	24	9	14		26	30	56	2	2	10	11	42	36		6	11	13		4	23		47	41	5		0	6	15	47	38	0	11	9		68	27	13	16	24		31	2
98	1461	8	1	1	1	7	1	3	0	0		235	0	1	1	0	80	38	17	6		17	9	9		60	161		108	4	38		20	4	70	242	26	4	43	58		5	3	6	7	11		99	1
100	750	3	36	29	2	64	11	31	26	52		10	10	6	31	30	32	24	37	38		13	11	16		10	8		5	20	20		8	2	0	0	0	5	12	0		20	12	18	26	19		18	5
103	1360	22	22	13	13	14	16	21	66	33		39	11	12	74	25	101	50	25	87		52	103	55		10	13		8	16	25		21	4	7	5	9	16	24	27		44	31	98	51	49		11	11
104	987	2	2	0	0	2	0	2	0	0		2	63	11	9	13	2	37	1	1		5	1	3		3	2		0	0	0		160	387	26	64	10	15	19	133		0	0	0	0	0		1	0
105	689	21	107	0	1	1	0	1	27	12		229	0	0	0	0	3	1	12	1		30	5	0		9	9		5	1	37		0	5	4	0	9	6	6	1		2	8	88	2	10		30	0
106	54	0	0	0	1	0	0	1	1	0		2	0	0	1	0	1	1	1	3		27	1	1		0	0		1	1	0		1	1	1	0	2	0	2	0		0	0	0	0	0		2	1
107	57	1	0	0	0	0	0	0	0	0		0	5	5	6	9	0	1	2	7		1	0	0		0	0		2	3	3		0	1	2	0	0	0	0	2		0	1	0	1	0		1	0
108	250	0	1	4	3	3	1	3	2	0		6	2	4	0	4	4	2	3	3		172	2	0		1	1		1	1	2		0	6	1	3	3	3	2	0		0	4	0	0	0		2	0
110	788	0	1	49	15	49	45	46	1	40		0	2	9	5	19	0	3	16	0		6	1	22		2	14		1	2	1		17	33	86	40	4	60	29	23		1	2	0	0	0		1	36
111	408	17	34	1	8	21	11	61	4	3		2	1	1	14	2	12	6	11	18		5	2	9		0	6		4	5	9		3	1	6	2	1	3	3	3		12	20	34	5	8		10	1
113	860	0	2	13	1	32	76	38	2	1		1	207	1	184	0	18	224	1	0		10	1	2		0	19		0	0	0		10	0	0	1	3	2	1	1		2	1	2	0	2		0	0
114	638	0	2	11	8	7	4	18	7	6		18	9	3	22	18	24	40	14	32		11	28	40		14	13		3	7	16		22	4	8	1	6	10	21	6		18	16	48	28	11		20	11
115	629	10	21	4	7	24	26	35	7	52		12	4	12	17	2	9	9	11	19		16	15	14		33	22		2	21	21		30	1	2	3	5	2	15	1		20	31	40	14	13		9	15
118	818	0	1	0	3	0	0	0	1	1		99	1	0	0	0	70	0	0	3		3	1	0		0	207		0	0	0		0	0	1	3	0	1	1	0		0	0	0	47	320		11	1
119	562	2	49	0	2	0	0	5	0	0		32	157	69	3	6	5	3	4	3		3	6	68		11	13		16	5	9		4	0	2	1	0	24	6	0		4	1	1	16	5		2	8
120	92	1	4	12	3	4	1	9	3	2		0	2	1	0	4	0	6	3	8		1	1	1		4	0		0	0	0		0	3	0	0	0	0	2	0		1	4	1	1	4		0	1
121	975	1	2	68	50	7	3	32	11	21		26	12	24	2	17	10	0	33	5		25	15	68		10	30		116	9	6		34	59	32	46	25	18	2	21		3	16	6	12	14		57	2
123	797	1	24	8	18	13	0	9	51	33		36	6	0	32	18	21	55	31	33		18	60	55		18	13		5	18	18		19	1	4	0	3	3	13	9		23	9	38	29	24		4	5
125	489	126	10	34	23	37	1	34	3	22		5	0	0	6	1	11	2	14	8		4	3	35		1	0		0	1	1		1	0	0	1	0	0	1	1		13	4	18	44	3		6	15
126	971	0	1	0	1	1	0	0	0	3		10	0	1	0	0	2	0	6	1		6	0	0		0	4		9	1	3		1	45	331	0	114	88	88	241		1	1	1	0	9		2	0
127	629	0	0	0	1	0	1	0	0	0		1	1	0	1	96	0	49	0	148		0	0	0		14	0		3	157	5		1	0	1	0	0	130	0	5		0	0	8	1	5		0	0
128	584	0	8	2	10	9	17	8	3	70		2	3	2	21	30	26	45	7	10		14	76	90		0	1		2	8	8		40	0	0	0	0	9	1	5		14	10	13	13	1		3	3
129	691	19	15	3	24	9	11	10	1	25		3	6	6	55	55	33	51	7	48		17	31	32		2	10		10	4	19		8	1	1	1	6	7	6	0		14	10	66	35	18		7	2
130	866	19	38	6	35	24	15	23	14	93		7	0	6	0	0	13	0	10	81		15	9	7		17	11		75	24	30		11	0	2	3	19	39	6	1		39	51	44	15	10		6	31
131	1134	15	41	371	94	56	19	39	31	3		10	9	5	0	11	8	1	10	2		7	2	4		52	42		26	2	2		6	4	9	4	4	29	4	8		33	8	3	18	40		19	19
134	1011	0	3	1	1	8	1	0	3	1		38	1	27	79	13	0	3	18	0		8	28	2		312	0		16	2	8		15	89	29	15	68	53	29	2		1	6	6	28	24		0	3
135	524	3	4	8	3	12	24	8	14	8		24	33	23	20	5	15	0	35	17		16	30	24		6	13		9	42	27		2	1	1	1	0	2	1	1		7	7	6	36	21		8	0
139	507	1	7	56	1	8	2	14	20	12		0	1	2	8	0	0	3	0	1		4	5	9		38	28		42	1	1		11	0	2	16	13	12	1	3		51	19	31	6	0		7	45
140	502	3	29	33	15	25	33	10	17	27		42	14	22	8	2	6	0	22	3		15	4	1		4	2		5	5	4		1	1	5	3	7	0	9	3		11	28	11	4	2		28	33
142	455	2	5	2	2	7	7	21	22	49		12	0	1	14	12	21	22	2	14		7	18	42		12	6		3	1	18		14	0	2	0	0	7	4	0		25	5	37	11	1		4	2
143	86	0	38	0	0	0	0	0	0	0		1	0	0	0	0	0	0	0	0		0	5	0		0	0		0	0	0		0	1	0	1	0	0	0	0		0	0	0	0	0		0	0
145	560	1	30	6	0	9	0	24	1	0		0	1	9	1	1	0	1	1	0		3	3	4		4	7		4	0	0		6	15	18	6	7	1	8	23		0	4	2	8	3		29	95
147	288	0	0	0	0	0	0	0	0	0		0	0	0	1	0	0	1	0	0		0	0	0		0	0		0	0	0		0	0	1	0	0	0	27	251		0	0	0	0	1		0	0
148	361	12	10	0	7	5	0	0	3	0		1	4	6	2	0	0	0	1	1		38	2	15		139	9		0	1	0		0	0	1	0	0	0	0	2		4	9	1	3	3		3	46
150	244	7	26	5	0	0	0	111	0	3		0	1	1	1	1	0	1	0	6		19	5	3		0	2		0	3	0		0	2	0	23	2	1	1	0		0	0	0	17	0		1	2
151	1121	16	1	9	214	6	10	12	15	1		37	2	17	6	5	16	4	10	2		41	18	78		2	104		4	1	10		1	25	2	17	6	0	10	29		16	49	51	62	21		3	6
152	597	0	3	2	8	5	4	5	4	6		0	0	0	0	0	0	0	2	1		3	0	4		5	2		21	0	1		7	381	3	6	1	49	0	0		5	2	0	1	0		0	6
154	148	2	1	0	64	5	0	0	0	0		0	0	1	0	0	0	1	13	0		3	0	0		4	0		0	2	0		1	0	0	0	0	1	0	4		0	0	5	19	3		1	2
155	324	7	0	4	7	10	13	6	24	1		11	5	3	21	3	9	2	8	7		3	6	5		12	3		4	5	8		6	7	8	3	9	10	8	9		2	4	9	17	15		8	1
156	564	14	8	5	10	7	10	20	17	26		16	1	1	21	33	13	11	12	25		24	29	24		24	15		2	7	8		14	0	3	2	2	11	12	6		20	12	26	24	15		6	11
157	390	0	2	0	0	0	0	0	0	0		0	0	0	0	0	0	0	1	1		3	24	3		17	7		1	0	0		57	23	51	47	21	7	54	13		0	3	0	7	0		36	1
158	412	1	0	10	0	11	46	9	0	21		1	1	0	47	2	3	0	21	0		16	17	3		6	2		2	0	0		3	1	25	1	20	2	30	0		1	27	31	2	0		16	28
159	699	0	0	1	1	0	11	0	1	1		1	110	62	17	3	14	12	6	8		8	7	22		10	19		19	7	1		31	8	41	31	42	22	41	45		7	6	6	10	10		8	25
160	495	0	0	1	6	0	1	3	16	0		25	84	26	22	1	13	4	3	12		3	7	5		9	4		14	48	39		1	5	13	9	14	10	10	24		10	7	2	8	13		16	4
162	1124	67	0	1	0	57	0	10	0	16		0	0	28	2	2	0	1	1	1		15	0	0		0	2		187	3	23		3	6	112	1	133	147	9	144		1	1	0	7	0		0	84
163	389	1	1	1	1	0	1	2	1	0		0	0	0	0	5	0	0	11	1		5	0	1		0	1		0	1	0		56	11	1	0	3	40	2	0		0	2	0	0	26		1	3
165	427	0	17	0	11	1	3	0	1	8		29	30	7	3	8	30	7	19	3		10	10	20		3	6		38	52	14		8	9	6	4	5	18	19	3		7	0	4	1	0		11	0
168	305	12	9	8	2	8	6	8	11	6		9	4	0	21	5	8	7	12	6		6	20	7		9	6		14	0	15		4	0	4	5	3	6	9	2		8	9	6	9	5		9	6
169	1294	4	91	4	12	34	36	64	27	111		14	1	3	23	3	57	56	5	31		32	8	19		30	7		7	32	31		29	7	24	37	20	14	23	8		39	151	59	17	3		12	4
171	405	2	0	8	3	2	1	1	1	1		7	15	10	0	6	4	3	48	8		4	4	6		0	1		34	12	20		11	4	55	3	14	15	13	18		10	5	11	7	7		6	0
173	455	0	16	0	3	0	1	0	256	4		37	0	0	0	0	3	0	1	0		57	0	0		1	22		1	1	0		2	0	0	0	1	0	1	0		2	1	0	0	1		44	0
176	344	2	2	0	2	1	0	1	0	3		4	0	1	13	21	26	32	7	48		18	34	22		1	8		2	3	6		25	1	1	1	0	6	10	0		15	1	9	4	2		0	0
177	346	4	0	0	0	0	0	1	0	0		0	0	6	0	1	0	2	73	0		4	1	0		0	0		2	1	0		28	13	14	37	24	48	21	24		1	1	2	1	2		1	1
178	379	1	0	0	0	1	2	1	0	0		0	0	0	1	1	0	1	0	0		3	0	0		0	0		1	0	0		1	257	0	2	0	63	1	42		1	0	0	0	0		0	0
179	461	0	3	1	0	1	0	2	0	28		4	1	1	0	0	3	0	1	8		31	5	7		3	0		0	1	1		12	24	0	1	32	1	4	6		7	40	14	35	16		7	56
180	314	0	0	1	0	0	0	4	0	3		7	0	0	1	0	1	1	1	7		34	6	4		4	92		0	0	0		0	0	10	19	13	0	5	0		1	4	4	19	66		0	0
181	268	1	0	0	0	0	0	1	0	7		0	0	0	0	0	0	0	0	0		1	0	1		0	0		1	0	0		0	204	0	45	1	0	0	0		0	1	0	0	0		0	0
184	472	1	0	1	0	0	0	0	4	0		0	0	1	0	0	1	1	0	0		2	1	1		0	7		0	0	1		22	19	83	73	68	0	14	57		4	22	8	61	9		0	0
186	627	0	0	1	0	0	0	0	0	0		0	0	2	0	0	0	1	0	0		3	1	4		0	0		0	0	0		0	331	30	2	209	1	0	23		1	1	0	0	0		0	0
187	209	0	1	1	2	4	0	9	2	1		9	2	5	11	7	12	5	20	7		5	13	11		2	6		4	5	4		3	1	3	0	6	2	4	2		2	2	5	10	4		2	0
189	567	0	1	1	2	5	5	2	0	6		8	0	3	30	51	50	29	17	38		39	61	56		0	18		0	25	8		1	2	1	0	1	9	17	3		21	3	16	8	3		3	0
190	152	36	1	0	1	0	0	25	7	0		0	1	0	1	0	0	1	6	3		4	0	0		3	0		0	0	0		0	6	1	4	0	11	3	3		0	0	0	4	0		6	24
191	288	0	0	0	7	9	4	14	0	13		0	0	0	11	0	0	0	0	0		1	47	44		12	15		0	4	10		0	0	0	1	4	1	27	0		14	1	17	20	0		3	5
194	312	0	0	3	1	3	8	4	0	16		6	4	2	0	8	8	5	2	19		12	2	7		5	0		4	1	1		2	19	6	1	11	1	1	0		54	33	28	9	9		9	1
195	241	0	1	0	1	1	0	0	0	0		0	0	0	0	0	0	0	0	0		236	0	0		0	1		0	0	0		0	0	0	0	0	0	0	0		0	0	0	0	0		0	1
197	334	6	11	13	15	9	12	4	8	9		11	8	14	8	9	10	9	7	9		26	9	9		0	12		10	7	22		5	5	6	6	8	2	4	0		4	6	7	0	0		6	8
199	607	2	0	12	0	1	66	24	0	0		7	10	2	1	3	2	0	2	1		6	6	5		2	1		1	15	72		2	12	1	0	4	2	1	0		8	5	8	5	17		10	1
200	67	0	0	0	0	0	0	0	0	0		0	0	0	0	0	0	0	0	0		0	0	0		0	0		0	0	0		0	0	0	0	0	0	0	23		0	0	0	25	18		0	0
203	244	0	0	0	0	0	0	0	0	0		0	1	0	0	0	0	0	0	186		2	0	1		0	0		0	1	0		0	2	25	0	0	0	6	16		2	0	0	1	1		0	0
204	291	0	22	4	5	2	1	5	0	0		0	3	0	10	1	0	48	1	5		4	1	2		10	2		12	2	4		6	15	7	1	4	4	0	35		2	1	3	13	6		0	0
208	165	0	4	2	0	10	0	2	0	0		0	7	10	4	0	4	10	0	6		1	4	6		0	7		0	7	1		0	4	7	7	3	3	4	0		0	0	1	0	0		0	25
211	424	0	0	0	41	1	0	9	0	0		15	1	13	9	0	58	0	87	9		4	12	4		1	0		21	4	17		15	2	3	0	1	29	14	0		5	1	5	0	0		0	21
212	589	0	13	44	10	15	29	13	2	13		13	1	9	5	2	3	2	6	7		16	1	10		25	2		1	4	2		1	9	27	16	35	20	9	4		11	100	15	7	1		14	13
213	247	0	0	1	4	0	0	0	1	5		5	1	2	0	2	0	1	1	0		16	0	1		6	3		0	0	0		0	2	1	0	0	0	0	0		6	15	3	4	155		7	1
215	217	0	0	1	0	0	0	0	0	0		0	0	0	0	2	0	0	0	0		1	0	0		0	0		211	0	0		0	0	0	1	0	0	0	0		0	0	1	0	0		0	0
219	261	3	2	0	3	3	0	5	1	16		4	1	3	10	4	6	6	0	9		20	31	27		10	10		1	10	0		6	0	1	1	0	0	10	4		12	5	16	10	9		1	0
222	215	0	0	9	12	4	10	0	6	6		10	1	0	8	2	4	1	10	2		8	1	7		1	5		0	7	2		2	2	9	3	5	3	16	5		3	8	12	8	7		9	4
224	155	0	0	0	0	10	0	1	1	0		5	0	0	0	0	2	0	1	1		1	1	2		0	0		2	114	6		1	2	0	0	0	0	0	0		1	1	0	0	0		2	1
227	166	0	0	0	0	0	0	0	0	0		0	1	0	0	0	0	0	0	0		162	0	0		0	1		0	0	0		0	0	0	0	0	0	0	0		0	0	1	0	0		1	0
230	129	16	12	0	0	3	6	25	36	0		4	0	0	0	0	0	0	0	3		0	0	0		0	1		0	0	0		0	0	0	0	2	0	0	2		1	0	8	6	0		3	1
231	151	1	0	0	1	4	0	2	11	1		1	0	1	0	0	0	0	0	1		3	0	3		47	0		0	0	2		0	0	0	0	1	0	1	0		9	0	1	2	4		28	0
232	440	0	1	0	1	1	0	0	0	0		0	0	1	0	0	1	0	1	0		1	1	0		1	1		1	1	0		79	1	0	0	1	2	13	1		0	0	0	0	1		0	0
233	168	3	2	9	2	3	4	6	1	2		3	9	1	3	7	1	3	3	1		43	5	6		0	1		3	3	3		3	5	4	2	2	4	2	0		4	6	1	0	0		3	5
237	108	1	10	7	54	0	3	10	1	3		1	0	0	0	0	1	0	0	0		3	1	6		0	0		0	0	1		3	0	0	1	0	0	0	0		0	1	1	0	0		0	0
242	175	0	0	0	0	0	0	0	0	1		0	1	0	0	0	0	1	0	0		0	1	0		0	0		0	0	0		0	120	2	2	17	0	0	30		0	0	0	0	0		0	0
248	119	0	0	87	2	0	1	0	0	0		0	0	0	0	0	0	0	0	1		7	0	0		0	0		0	0	0		2	0	2	0	1	2	5	0		0	1	0	1	0		0	0
251	406	0	0	1	7	7	1	10	24	5		15	0	32	0	0	0	1	0	20		1	0	0		2	0		0	5	9		0	0	0	1	1	2	3	0		3	12	5	69	163		7	0
253	281	7	4	6	1	31	8	25	4	23		4	2	1	11	9	11	7	0	3		5	11	5		4	6		3	4	9		1	1	2	1	1	0	5	4		6	9	7	14	4		1	4
254	237	0	0	0	0	0	0	0	0	0		0	2	0	1	0	0	0	0	0		0	0	0		1	0		1	0	0		0	0	31	54	61	0	8	0		0	0	0	0	0		0	0
261	126	0	1	3	5	2	3	3	1	3		5	0	0	4	1	2	0	6	0		11	6	10		2	1		5	2	3		1	0	1	0	1	7	4	4		5	6	8	2	4		3	0
262	353	0	1	0	0	0	0	0	1	0		0	0	0	0	0	1	0	0	0		2	0	5		0	0		13	0	1		0	15	8	1	84	14	9	7		0	0	0	13	0		1	2
263	117	0	3	0	2	1	0	0	0	0		1	1	0	1	4	0	0	1	0		1	0	0		0	0		22	1	0		41	1	0	0	0	15	12	4		1	0	0	1	3		0	0
266	812	1	1	0	2	0	2	82	0	0		0	1	124	0	179	0	0	2	2		27	31	88		0	2		0	0	1		2	0	0	0	0	1	0	0		29	27	14	0	1		2	67
270	77	0	1	4	7	1	8	3	0	0		0	0	0	1	1	0	0	0	0		1	1	0		13	0		0	0	0		0	5	1	0	1	0	0	3		8	0	0	6	12		0	0
271	165	0	3	0	0	0	0	0	0	0		1	0	16	0	0	0	0	0	0		0	0	0		0	4		1	0	0		1	25	9	3	11	1	55	24		0	2	0	3	4		1	0
272	168	0	0	0	0	0	0	0	1	1		0	146	0	6	1	0	1	0	3		1	0	0		0	0		0	1	0		0	0	0	2	1	3	0	0		0	0	0	0	0		0	1
279	137	0	2	0	1	0	1	1	1	0		0	0	0	1	0	0	0	1	0		0	1	18		13	0		0	1	0		1	0	0	0	0	0	0	0		0	0	1	0	1		0	0
280	285	0	0	0	0	4	0	12	5	7		13	0	0	0	0	11	2	0	17		39	0	0		0	10		0	0	0		9	0	44	0	21	2	38	24		0	0	2	2	0		3	20
285	61	0	0	0	2	1	3	1	0	0		0	6	1	0	0	0	0	0	0		0	14	0		0	0		7	11	9		0	0	0	0	5	0	0	1		0	0	0	0	0		0	0
289	95	0	0	1	0	0	0	0	0	0		0	0	0	0	0	0	2	0	0		0	0	0		1	0		0	0	0		40	11	0	36	0	0	1	3		0	0	0	0	0		0	0
290	9061	577	101	82	437	276	222	364	792	150		162	86	147	133	343	147	222	175	157		76	164	82		185	537		170	253	466		62	27	61	127	204	101	56	130		135	115	188	308	150		336	183
292	124	0	0	0	0	0	0	0	0	0		0	0	0	0	0	0	1	0	3		0	0	0		0	0		1	0	0		0	0	0	0	0	0	0	0		2	0	0	16	100		0	1
293	82	0	0	0	0	0	1	3	0	0		0	0	0	1	0	0	0	1	0		2	0	0		8	4		5	0	0		0	0	0	1	0	0	6	4		4	2	13	2	2		1	0
296	123	4	6	3	3	1	5	9	1	4		3	8	2	3	2	3	3	4	1		13	9	3		0	2		3	2	3		1	2	2	3	3	2	2	0		3	3	0	0	0		1	1
298	61	0	1	0	1	0	0	0	0	0		6	2	0	1	1	0	1	9	0		0	0	0		1	1		0	0	0		0	1	2	4	11	0	1	6		0	1	0	3	3		0	0
299	97	0	0	0	0	0	0	0	0	0		1	0	0	0	1	2	0	0	0		0	6	31		1	0		8	0	0		0	0	0	0	0	0	0	1		0	8	5	1	1		4	2
300	122	2	0	0	15	0	2	0	0	0		0	0	1	0	0	1	5	0	1		0	0	0		0	1		0	0	0		0	0	0	0	0	0	0	0		56	5	24	0	0		2	1
303	80	0	0	0	0	0	0	0	0	0		0	0	1	0	0	0	0	0	0		76	0	0		0	0		0	0	0		0	0	0	0	0	0	0	0		0	1	0	0	0		1	0
306	50	0	0	2	0	0	0	0	0	0		0	0	0	1	0	0	10	0	0		1	0	1		0	0		0	0	0		0	1	3	5	18	0	0	0		1	0	6	1	0		0	0
309	92	0	0	0	0	5	0	0	0	0		0	0	1	0	6	20	2	1	3		1	0	2		0	0		3	10	3		0	0	0	1	0	0	0	0		1	7	1	1	0		0	0
311	67	0	0	0	0	0	0	0	0	0		7	0	3	6	0	0	0	0	0		0	0	0		0	0		0	0	0		0	0	27	0	13	0	3	6		0	0	0	1	1		0	0
313	62	0	8	10	0	1	4	10	2	1		0	0	1	0	0	0	0	0	0		1	4	1		2	5		0	1	0		1	0	0	0	0	0	0	0		0	0	1	0	0		3	2
316	104	0	0	0	0	0	0	1	0	0		0	0	0	0	0	0	0	0	27		0	0	0		0	0		50	0	0		12	0	0	2	0	12	0	0		0	0	0	0	0		0	0
318	59	1	1	2	1	2	2	0	1	0		4	1	2	2	1	0	2	2	0		12	2	3		0	3		1	0	1		1	3	0	3	2	1	1	1		0	1	0	0	0		0	0
319	175	0	0	0	0	0	0	1	0	0		0	0	11	30	5	1	0	0	2		1	0	0		0	0		59	0	18		0	1	4	0	2	9	3	2		0	0	2	0	0		0	0
321	89	0	0	2	1	0	0	2	0	6		0	1	0	14	0	0	0	0	0		6	8	7		0	0		0	0	12		2	0	0	0	0	0	4	1		0	0	12	8	3		0	0
326	68	0	1	1	0	2	0	38	2	0		0	0	0	0	0	0	0	0	0		3	0	0		0	0		0	0	0		0	0	0	0	0	0	0	0		0	0	15	0	0		1	5
332	104	0	1	0	0	0	0	0	8	0		1	0	0	0	0	42	0	0	0		0	1	0		0	0		0	0	0		0	0	0	0	0	0	0	0		0	2	49	0	0		0	0
335	108	0	0	0	0	0	0	0	0	0		0	0	0	0	0	0	0	0	0		0	0	0		0	0		0	0	0		0	0	0	0	0	0	0	0		0	0	0	0	0		0	0
336	70	1	0	1	1	1	0	1	0	1		0	3	2	2	1	0	1	0	2		21	1	0		0	0		0	2	2		3	3	2	2	0	1	4	0		1	4	3	0	0		1	3
337	92	0	0	0	0	0	0	0	0	8		0	5	1	4	0	0	0	0	0		2	2	0		2	0		1	0	0		2	0	6	0	2	32	3	3		0	0	0	0	0		0	0
338	123	5	0	0	0	2	0	0	0	0		2	0	0	1	0	2	0	1	0		0	0	0		14	0		2	0	0		0	0	0	9	0	7	0	0		3	0	0	5	3		0	1
339	110	0	1	1	0	3	10	0	0	0		0	0	0	0	0	0	0	0	0		1	0	0		4	0		0	0	0		0	5	1	0	2	39	5	12		0	1	0	1	0		1	0
340	248	3	5	1	11	0	0	2	11	1		16	0	4	1	2	15	1	6	7		1	17	50		5	15		20	2	0		3	0	0	0	1	1	0	0		21	1	2	6	15		0	0
343	73	0	0	0	0	0	0	0	0	0		0	0	0	0	0	0	0	0	0		0	0	0		0	0		0	0	1		0	72	0	0	0	0	0	0		0	0	0	0	0		0	0
346	98	3	0	0	0	1	2	1	0	0		1	1	0	3	6	3	2	2	4		1	2	0		2	1		14	5	4		1	1	7	2	7	4	3	2		0	0	1	4	0		2	1
348	57	1	0	0	0	0	0	0	0	0		0	0	0	0	0	0	0	0	0		1	0	0		0	0		0	0	2		0	0	0	0	0	0	0	0		35	0	13	3	1		1	0
349	77	0	1	3	2	1	1	4	1	0		2	4	1	3	3	1	0	1	1		25	2	0		0	1		3	0	2		2	4	1	2	0	0	2	0		1	1	1	0	0		1	0
350	50	0	0	0	0	1	0	32	0	0		0	0	1	0	2	1	1	0	2		1	0	0		2	3		0	0	0		0	0	0	1	0	0	2	0		0	0	1	0	0		0	0
360	55	0	1	0	1	1	1	1	1	0		2	0	1	0	0	1	0	0	1		16	0	1		0	1		0	1	20		0	1	0	0	0	0	0	0		1	0	1	0	0		2	0
369	113	0	0	0	0	0	0	0	0	0		0	0	0	0	0	0	2	0	0		0	0	0		0	0		0	0	0		36	1	11	3	2	1	6	46		0	0	0	0	0		0	5
373	54	0	2	10	9	0	0	0	0	3		0	0	0	0	1	0	2	1	0		5	0	0		2	0		0	0	0		0	0	0	0	0	0	0	0		5	1	3	6	1		3	0
374	84	1	0	0	1	4	0	13	2	0		1	0	1	0	3	13	0	0	1		17	0	0		0	6		0	1	4		2	0	0	0	2	0	0	1		1	3	3	0	0		2	2
381	97	2	3	1	1	0	1	2	2	2		1	2	1	2	6	6	0	2	4		18	1	3		0	5		1	2	0		2	3	1	3	2	3	3	0		5	2	1	0	0		0	4
385	81	4	1	2	1	0	3	1	0	1		1	3	3	1	1	0	2	3	4		21	4	1		0	0		1	0	6		4	1	1	1	1	0	1	0		2	3	3	0	0		0	0
396	87	0	2	0	1	0	0	2	4	11		1	0	1	0	10	2	8	1	4		2	8	5		0	2		0	3	0		1	0	0	0	1	2	2	0		5	1	6	0	0		0	0
417	56	0	0	0	0	0	0	0	0	0		0	0	0	0	0	6	0	0	0		0	0	0		0	1		0	0	0		0	0	28	0	2	0	2	0		2	0	2	2	0		0	0
420	134	0	1	0	0	0	0	13	21	0		0	0	0	0	0	2	4	13	5		5	1	0		1	1		2	0	0		0	0	8	3	0	6	18	0		1	1	3	7	6		11	0
421	51	2	0	0	0	0	0	1	0	0		0	0	0	0	0	1	0	0	0		8	0	0		3	6		0	1	2		0	1	5	0	2	1	1	3		0	1	0	6	1		1	4
425	70	0	0	0	3	0	0	3	11	0		0	0	0	0	0	0	0	0	0		0	2	2		1	5		1	1	1		1	0	1	0	0	0	0	1		0	2	4	0	5		25	0
432	60	0	0	0	1	0	0	0	0	0		0	0	0	0	0	0	0	0	0		2	0	2		0	0		1	0	0		0	1	1	0	0	0	6	4		0	0	0	1	0		0	0
437	556	1	0	0	0	0	0	0	19	2		83	36	7	10	7	24	8	3	6		3	0	0		8	7		78	163	76		0	0	0	0	1	2	0	0		0	1	1	1	3		3	1
439	53	0	0	1	0	0	0	0	0	0		7	0	0	0	0	0	0	0	0		0	0	0		0	1		0	0	0		0	0	24	0	9	0	2	0		0	0	0	4	4		1	0
450	68	0	2	0	5	0	4	5	0	1		0	0	0	0	0	0	0	0	2		0	0	0		0	0		0	0	0		0	0	0	0	0	0	0	0		2	16	0	1	9		0	0
457	61	0	0	0	0	0	0	0	1	0		1	0	0	0	0	0	0	1	0		0	0	0		0	0		0	0	0		0	0	0	0	1	49	0	0		0	0	0	0	8		0	0
459	229	169	1	1	0	0	0	0	0	1		0	1	0	0	0	0	0	0	0		1	2	0		0	0		0	0	0		1	0	0	0	1	0	0	0		0	1	1	29	0		1	0
482	105	0	0	0	0	5	0	4	0	8		0	0	0	1	0	0	0	0	0		7	0	0		0	0		0	0	6		10	0	1	0	14	11	7	5		2	2	4	0	0		0	0
486	177	1	0	1	6	0	2	2	1	1		2	0	30	1	0	1	2	2	1		5	3	2		3	2		34	6	0		1	0	2	0	3	2	1	0		3	1	2	1	1		1	3
516	57	1	1	2	0	1	0	0	2	0		1	2	2	0	2	2	3	2	2		6	1	0		0	2		2	2	2		0	3	1	1	3	2	0	0		2	3	0	0	0		2	2
526	130	2	1	1	5	2	0	1	1	2		6	1	3	8	3	4	1	3	4		10	8	3		0	4		0	2	3		0	2	0	1	4	3	3	4		7	5	5	3	1		0	1
577	200	0	7	0	0	0	0	0	0	0		1	0	110	0	0	1	0	2	0		1	0	0		1	0		0	0	0		0	0	0	1	0	0	70	2		0	0	0	0	0		2	0
593	271	5	62	42	0	1	56	0	6	0		0	5	13	0	1	0	0	0	0		2	1	0		1	6		0	1	2		0	0	0	2	0	0	1	4		0	1	0	0	0		0	0
611	179	0	0	0	0	2	0	4	0	0		0	0	0	3	1	1	0	0	1		6	49	73		0	11		0	0	1		0	2	0	0	1	0	0	1		0	0	17	0	0		0	0
629	74	0	0	0	6	2	0	14	0	0		0	4	0	9	0	2	3	0	1		2	0	1		0	0		0	8	1		0	0	2	1	3	0	1	4		0	0	1	0	0		1	0
636	101	0	0	0	2	0	0	0	0	0		0	0	1	0	0	0	0	0	0		0	0	0		0	0		0	0	0		0	24	6	0	18	0	0	44		1	0	0	3	0		0	0
671	337	0	5	1	7	3	5	4	4	18		37	16	15	0	1	19	0	46	6		2	5	8		4	7		0	7	6		0	4	0	0	0	2	40	0		10	2	7	4	7		4	0
695	83	0	0	0	0	0	0	0	0	0		0	0	0	0	0	0	0	5	4		0	1	0		3	0		0	0	0		0	10	0	19	13	15	2	0		0	0	0	0	0		0	0
703	487	19	8	9	20	3	12	14	20	10		14	35	34	7	0	3	3	9	14		9	19	10		11	8		8	6	3		12	10	11	12	8	24	9	3		7	5	0	16	7		6	23
718	96	0	0	3	2	0	12	0	0	1		0	0	0	0	0	0	3	0	3		3	1	0		1	0		0	0	0		0	0	0	0	0	0	0	0		45	12	3	1	0		4	0
873	248	8	2	2	14	2	1	3	9	0		2	0	0	0	5	0	16	9	1		3	0	0		1	4		4	12	0		4	2	1	1	33	13	0	14		0	0	0	30	24		1	25
905	154	10	10	12	2	8	3	12	6	0		5	3	15	1	2	1	0	1	2		3	0	2		5	2		0	0	2		0	0	1	1	1	0	0	0		6	7	3	9	11		5	0
914	181	0	0	0	0	0	0	1	0	0		0	0	2	0	0	0	0	1	1		34	28	30		0	0		0	0	0		0	0	0	0	0	0	2	23		0	0	0	0	0		0	0
919	122	0	1	1	2	1	9	3	1	6		7	2	1	12	3	9	5	5	0		11	6	10		0	1		5	0	0		0	1	0	0	0	3	0	0		0	0	1	0	5		0	0
927	260	0	20	19	24	7	3	23	6	3		0	5	0	0	7	2	1	46	6		1	2	8		3	10		12	1	8		11	1	3	9	2	4	0	5		2	0	1	1	0		1	0
936	508	16	8	6	12	8	28	6	41	8		10	9	13	17	11	21	4	2	7		4	3	10		15	17		5	18	5		5	2	3	10	11	15	13	13		8	26	7	19	25		4	12
1025	55	3	0	0	7	0	0	0	6	0		2	0	0	0	0	3	0	0	0		2	0	0		0	1		0	0	0		0	1	0	0	0	0	0	0		0	0	0	9	9		11	0
1036	320	0	130	0	2	3	1	1	1	4		1	1	1	0	1	20	2	0	0		10	1	0		7	1		0	17	11		0	0	0	0	0	1	0	0		0	2	21	0	0		79	1
1093	855	0	5	1	1	0	14	3	1	8		5	0	2	41	10	96	148	8	6		74	28	19		5	1		0	19	5		10	29	35	14	6	2	14	0		7	9	26	4	4		9	3
1102	698	3	0	11	60	0	17	0	6	0		24	48	5	65	5	21	51	34	117		33	1	1		1	3		77	2	3		6	2	0	1	6	2	0	4		1	5	19	9	1		4	4
1106	349	0	1	0	0	1	0	0	8	0		0	0	0	0	0	0	0	0	0		6	0	0		2	0		0	0	0		21	0	0	0	0	0	0	0		54	0	3	18	234		1	0
1114	154	3	0	29	0	1	0	0	40	0		0	1	10	0	2	1	2	0	0		0	0	13		1	0		6	10	0		4	0	0	8	0	2	0	1		0	0	0	0	0		0	9
1150	97	0	0	53	1	1	7	12	0	0		0	0	0	2	0	0	0	7	0		1	0	0		0	0		0	0	0		9	0	0	0	0	4	0	0		0	0	0	0	0		0	0
1246	123	2	1	0	0	5	1	1	1	0		6	1	6	0	4	1	5	1	0		2	5	2		1	1		4	0	3		6	13	6	10	3	8	5	6		0	0	0	1	0		2	4
1299	77	5	1	0	1	1	3	0	1	1		2	1	1	3	4	3	4	2	6		1	8	7		1	3		1	1	0		0	0	2	1	0	0	0	0		2	0	2	2	4		0	0
1310	234	4	0	1	2	3	2	6	5	47		4	1	1	2	1	0	13	0	2		6	8	22		8	30		0	6	2		3	1	0	0	1	2	0	0		17	2	18	4	7		2	0
1314	77	6	1	0	1	0	4	1	1	0		3	5	6	1	0	1	1	3	1		0	3	4		3	4		2	0	1		1	0	2	3	3	2	1	1		1	0	0	2	1		2	1
1329	137	3	4	1	1	0	1	0	0	1		1	1	5	0	0	2	3	2	0		2	10	1		0	0		2	6	0		0	9	14	14	12	2	4	1		0	5	0	3	0		5	2
1332	266	3	5	4	1	3	5	2	3	0		3	2	5	0	0	3	3	0	1		1	2	4		5	2		5	2	0		2	1	2	8	2	3	2	4		35	85	1	16	22		4	2
1336	122	0	0	0	0	1	8	0	0	0		12	9	7	17	6	4	6	10	0		2	8	26		0	1		0	0	4		0	0	0	0	0	0	0	0		0	0	0	0	0		0	1
1361	84	2	0	4	3	2	1	0	1	1		4	3	10	1	0	2	0	4	0		0	0	2		3	6		2	0	1		0	5	3	7	1	1	0	1		2	0	1	2	1		2	1
1377	661	0	0	1	0	1	1	0	1	1		0	1	0	0	0	0	1	0	2		1	0	0		0	2		75	0	19		0	0	1	0	0	0	1	0		22	8	11	48	6		0	0
1430	55	0	0	0	0	0	0	0	0	0		0	0	0	0	0	0	0	0	0		0	0	0		15	0		0	1	0		0	0	1	0	0	0	1	5		0	0	0	5	6		0	1
1432	77	1	0	8	0	3	0	6	0	0		1	0	0	0	0	0	0	0	0		2	18	0		8	1		0	1	1		1	1	0	0	0	21	0	1		0	0	0	1	0		2	0
1440	498	1	0	0	3	0	0	2	0	6		65	6	3	22	3	2	4	14	1		17	4	55		1	16		13	0	2		1	3	3	2	4	2	0	2		3	5	5	2	3		2	0
1483	351	10	3	0	13	17	12	8	13	0		10	3	5	13	1	14	5	18	11		6	10	12		7	0		12	4	5		3	8	11	7	1	9	12	3		7	8	10	11	3		11	11
1516	73	0	50	0	0	0	0	3	0	0		0	0	0	0	0	0	0	0	0		1	1	0		0	0		1	0	0		0	8	0	7	0	0	0	1		0	0	0	0	0		0	1
1521	118	0	0	0	0	0	0	11	1	0		2	0	2	4	0	10	0	9	14		2	35	10		0	1		0	4	3		0	3	0	0	0	1	1	0		1	0	0	0	0		2	2
1531	198	0	0	0	1	1	0	9	0	0		11	1	0	2	4	10	12	27	33		13	5	8		2	5		6	0	9		1	0	0	0	3	1	1	0		10	3	9	1	3		3	0
1665	519	0	0	0	2	0	2	2	1	1		59	1	32	10	2	25	87	2	2		24	73	63		1	5		1	1	2		68	0	0	0	2	7	1	2		14	8	2	16	1		0	0
1670	88	2	1	5	1	4	3	0	1	3		3	3	4	1	1	2	2	5	2		5	4	6		1	2		2	0	1		1	1	1	4	1	1	3	0		0	1	1	1	0		1	1
1689	753	0	2	0	0	4	0	0	0	1		2	0	14	2	1	11	50	0	2		41	57	72		20	1		1	106	139		2	0	1	2	1	12	33	2		3	0	45	38	1		0	20
1700	115	51	1	0	5	1	1	2	1	6		2	2	2	2	1	2	0	0	3		0	3	2		0	1		0	0	1		1	2	0	2	0	0	0	1		5	5	5	1	0		1	2
1730	145	7	3	2	5	3	5	2	5	5		3	8	2	3	2	4	3	4	3		3	6	6		2	4		1	4	4		3	4	0	2	1	3	6	3		2	4	1	2	4		6	2
1826	64	0	0	0	1	0	1	0	0	0		0	0	0	0	0	0	0	0	0		0	0	1		0	0		0	0	0		0	0	0	0	0	0	0	0		0	0	0	0	1		1	0
1840	113	2	3	2	4	3	6	0	0	3		2	2	2	0	0	0	3	2	6		3	2	3		4	1		8	5	0		5	1	0	1	0	5	4	1		1	2	0	2	3		3	6
1932	58	0	0	0	0	0	0	0	0	0		4	0	3	0	6	0	15	0	7		2	0	0		0	0		0	0	0		16	0	0	0	0	0	0	0		0	0	0	0	4		0	0
1984	244	1	1	0	3	1	1	7	0	9		11	1	0	12	2	24	4	2	4		5	22	19		18	7		1	12	4		6	0	2	4	2	0	14	3		3	4	16	6	1		2	0
1987	150	0	0	0	0	0	0	0	1	0		0	0	0	0	0	0	0	0	0		0	0	0		0	0		0	2	1		14	3	0	0	0	29	0	4		0	0	0	0	0		0	0
2020	215	7	2	2	0	8	9	5	2	8		6	3	32	5	6	3	0	5	5		0	0	3		4	12		1	0	4		7	3	4	1	8	1	7	4		3	4	5	6	0		1	0
2109	112	1	0	0	0	0	0	0	36	21		1	0	0	0	0	0	0	0	0		15	24	0		0	12		0	0	0		0	0	1	0	0	0	0	0		0	1	0	0	0		0	0
2157	1036	2	18	1	2	34	3	24	1	42		32	6	0	29	4	1	3	48	14		24	1	35		23	0		158	45	15		10	0	1	1	6	0	1	2		16	144	63	29	8		29	2
2168	67	0	0	0	0	0	0	0	0	0		0	0	0	2	0	0	0	0	0		0	0	0		0	0		0	1	0		1	0	1	0	49	0	0	13		0	0	0	0	0		0	0
2199	200	149	3	0	0	0	1	1	0	0		0	0	0	0	0	0	0	0	0		2	0	0		0	0		0	0	0		3	1	4	0	10	0	0	13		0	1	0	0	0		2	0
2222	139	8	6	3	18	2	2	9	1	1		3	3	5	4	0	2	1	1	1		5	2	4		2	1		0	2	1		1	0	1	0	1	0	0	2		10	5	12	4	10		3	0
2368	158	17	0	0	0	0	0	1	1	0		1	10	18	1	12	1	0	1	0		5	6	4		0	0		5	2	2		2	0	2	0	0	5	3	3		0	1	1	2	15		0	0
2378	131	0	0	0	0	3	0	2	1	0		10	0	0	0	0	8	1	1	2		1	0	0		6	0		5	0	0		0	0	0	0	0	0	0	0		0	0	0	0	0		0	91
2391	608	34	35	0	0	0	0	1	6	0		0	0	4	3	3	1	0	1	0		8	2	3		19	2		2	2	1		203	5	3	2	2	50	32	6		1	4	6	0	14		3	92
2426	203	0	2	0	1	2	0	0	0	2		2	0	1	0	0	2	8	2	3		0	0	4		0	0		2	3	3		109	0	2	3	0	3	11	1		10	5	11	2	0		0	8
2439	80	0	0	0	0	1	2	1	2	4		2	2	2	1	2	5	1	0	1		4	3	3		0	0		3	1	1		6	0	1	3	3	1	4	5		1	0	3	4	0		0	1
2457	83	0	2	1	0	0	6	0	0	0		0	1	1	0	0	0	2	0	0		5	1	7		0	0		0	0	0		2	0	1	0	0	0	0	0		28	8	2	1	0		0	1
2561	168	0	0	0	0	2	1	5	10	0		0	16	2	0	1	0	1	0	1		3	1	3		1	3		5	2	1		1	1	2	7	3	1	2	1		8	4	9	45	1		15	1
2576	120	11	1	6	20	0	1	0	8	0		1	4	1	4	7	6	6	1	4		1	0	0		0	0		14	9	0		0	0	0	0	1	0	1	0		6	1	0	1	1		3	0
2592	265	2	6	0	2	5	2	4	4	6		0	0	1	3	0	3	2	1	1		4	5	4		1	2		0	2	1		0	8	1	0	51	1	0	51		2	1	1	0	3		3	76
2594	127	0	12	66	0	1	0	4	10	0		0	0	0	0	0	0	0	0	0		4	16	9		0	0		0	0	0		0	0	0	0	0	0	0	0		0	0	5	0	0		0	0
2617	61	0	0	1	0	3	3	1	0	0		7	0	0	1	0	0	0	6	1		0	0	0		2	9		0	3	4		0	6	0	3	1	2	2	1		0	0	0	0	0		5	0
2760	127	0	0	2	2	1	1	3	2	20		2	0	0	7	14	5	14	6	7		6	2	4		0	0		1	2	4		2	1	1	0	0	4	1	1		0	1	6	1	1		1	0
2813	306	21	5	34	1	9	2	3	5	0		2	34	48	2	5	1	1	2	2		3	8	4		4	0		54	9	1		0	0	0	0	0	0	1	0		2	0	6	1	0		3	28
2863	229	0	1	4	18	23	4	14	4	1		4	0	0	0	1	6	0	0	1		3	1	8		0	1		1	2	0		0	6	0	1	6	0	14	1		3	21	22	13	1		2	1
2904	250	0	6	19	0	14	14	21	31	128		1	0	0	0	0	0	0	0	7		0	1	1		0	1		0	0	0		0	0	0	2	0	0	0	0		0	1	2	0	0		1	0
2919	186	6	1	1	4	1	11	8	0	1		1	5	6	1	0	3	1	5	2		2	8	17		4	2		3	0	1		23	2	2	2	2	0	1	0		4	2	2	2	3		7	1
2923	271	0	0	1	0	0	0	0	0	0		0	0	0	0	0	0	0	1	0		3	0	0		0	0		0	0	0		0	10	0	25	2	6	1	0		0	0	0	0	0		9	213
2974	491	1	1	6	3	14	29	17	50	19		0	8	104	4	1	4	1	1	0		8	15	0		10	47		1	27	16		1	2	1	1	1	1	2	0		1	11	15	31	20		0	13
2999	73	3	1	1	1	1	3	3	4	1		2	0	8	6	1	1	3	0	1		4	1	0		3	5		1	0	3		0	2	1	1	0	1	0	3		0	0	0	2	2		1	3
3006	100	31	1	0	0	0	0	2	0	3		0	0	0	0	0	0	0	0	0		21	0	0		0	0		1	1	1		0	0	0	0	0	0	0	0		0	0	0	12	1		26	0
3022	94	0	0	0	0	0	0	0	0	0		0	0	0	0	0	0	1	0	0		20	19	9		0	0		0	0	0		1	0	0	0	0	0	0	0		0	1	0	0	0		0	0
3028	462	1	6	1	5	3	0	0	1	7		21	28	18	3	19	38	8	4	11		8	14	13		8	36		23	4	5		12	13	9	10	18	21	17	8		9	5	4	6	7		9	0
3030	88	1	3	10	4	7	0	0	4	0		1	1	3	1	2	2	3	13	0		3	1	4		8	3		0	1	1		0	1	0	0	1	1	1	0		0	0	1	1	2		4	0
3048	203	5	0	1	3	2	5	3	4	2		6	14	10	11	8	6	3	4	9		5	6	12		0	3		4	2	6		5	4	5	2	1	2	10	3		3	2	6	1	3		5	2
3085	251	1	1	0	0	3	1	1	2	1		7	7	0	1	2	14	9	1	4		21	7	1		11	6		6	5	12		22	2	8	1	7	5	16	5		6	14	14	12	3		0	1
3116	347	1	1	0	0	0	0	0	0	0		0	1	0	0	0	0	0	0	0		1	0	0		0	0		0	0	0		0	22	9	93	10	11	3	3		1	0	0	0	0		0	2
3168	439	0	0	0	3	0	1	0	0	2		0	2	7	10	5	3	4	1	2		4	0	0		1	0		15	0	1		260	0	1	0	0	1	0	1		1	3	12	7	0		0	1
3176	100	0	1	0	1	2	1	0	0	3		0	0	0	0	0	0	0	0	1		10	12	1		0	0		1	0	0		0	3	0	3	1	0	9	0		0	0	2	0	1		1	0
3207	82	0	0	0	0	0	1	0	0	3		2	4	7	1	0	0	0	0	0		1	1	1		1	6		0	0	0		1	0	1	4	0	2	0	1		0	1	0	3	0		0	41
3218	76	2	0	1	3	1	1	2	0	0		0	0	1	0	0	1	0	0	0		1	0	0		2	0		0	0	0		0	0	0	0	0	0	0	0		2	0	1	1	0		0	0
3253	178	3	1	5	6	13	6	2	0	3		7	5	5	4	7	7	1	7	1		1	5	4		2	3		4	3	6		3	2	8	2	5	3	6	2		8	1	3	5	2		3	4
3257	722	1	20	14	44	10	23	19	16	1		8	8	11	1	8	11	5	34	7		6	3	3		11	43		28	6	1		25	15	44	31	45	26	17	28		16	11	13	8	46		9	4
3277	187	5	0	0	1	0	0	1	0	0		20	2	0	0	1	12	5	6	8		9	5	4		2	0		9	2	6		4	0	0	0	0	2	0	1		41	4	9	4	0		1	8
3738	792	14	4	2	5	5	7	17	8	5		14	28	21	12	34	15	28	10	12		22	13	11		1	19		11	7	22		9	3	12	5	23	10	21	203		6	12	26	37	5		27	26
3852	240	0	0	0	0	0	6	0	0	0		31	11	17	33	30	5	6	13	0		3	18	55		1	1		0	3	4		0	0	0	0	0	0	1	0		0	0	1	0	0		1	0
3863	61	3	0	1	1	2	1	0	0	6		5	3	1	1	1	0	5	6	1		0	3	1		0	0		1	3	0		3	1	2	2	1	2	2	0		0	1	1	0	0		0	0
3882	76	8	1	1	0	1	3	1	3	1		5	11	4	0	0	1	1	3	1		2	0	0		0	0		2	0	1		4	1	2	2	2	9	0	1		0	0	0	0	0		2	3
3960	404	1	0	1	1	0	1	0	1	0		0	0	1	1	1	1	0	1	0		66	113	115		1	0		0	0	0		0	0	1	0	0	0	1	95		1	0	0	1	0		0	0
4114	127	4	34	3	0	1	11	0	2	2		4	0	10	3	2	1	3	32	0		0	0	0		0	0		14	0	0		0	1	0	0	0	0	0	0		0	0	0	0	0		0	0
4119	99	1	0	0	0	2	6	4	1	3		1	5	9	3	4	1	0	0	3		2	2	3		1	1		1	3	6		7	0	4	6	3	2	2	1		2	1	2	1	0		2	1
4189	59	0	0	0	0	0	0	0	0	0		0	0	0	0	0	0	0	0	0		0	0	0		0	0		0	0	0		0	0	0	0	0	0	0	0		0	0	0	0	0		0	0
4193	71	3	0	0	0	0	0	0	0	0		0	0	0	0	0	0	0	0	0		0	3	33		0	0		0	0	0		0	0	0	0	0	1	0	0		0	0	0	0	0		0	0
4199	664	0	1	0	2	2	0	6	3	0		4	0	1	2	1	2	3	4	3		8	19	0		3	2		6	9	25		3	26	15	80	53	1	48	2		21	21	61	38	1		1	0
4305	592	20	8	13	8	3	10	51	2	2		25	15	9	2	6	3	10	37	33		9	4	9		12	26		39	6	8		19	9	1	12	3	38	1	6		13	7	6	19	5		6	1
4350	54	0	0	0	0	0	0	0	0	0		1	5	3	1	2	1	1	2	0		1	1	2		8	6		5	2	3		0	0	1	0	1	1	1	0		1	1	0	2	2		0	0
4399	57	0	0	0	0	0	0	0	0	0		0	0	0	0	0	0	0	0	0		0	0	1		0	0		0	0	0		16	5	6	0	13	3	4	0		0	0	0	0	0		0	9
4570	3619	40	493	13	15	1	4	11	554	405		21	7	7	3	6	16	3	163	262		88	8	15		161	40		8	4	1		309	82	18	90	186	6	131	21		6	3	1	213	186		7	4
4601	69	2	1	2	4	0	1	5	5	1		2	0	1	3	3	2	2	1	1		1	2	2		0	4		0	1	4		1	0	0	2	3	0	1	1		0	1	1	0	2		2	2
4603	75	0	0	0	0	0	0	0	0	0		0	0	0	0	0	0	0	0	0		1	0	0		0	0		0	2	11		0	0	0	0	0	0	0	0		0	0	0	0	0		0	0
4605	242	0	44	0	11	0	0	0	1	1		0	0	0	1	3	0	1	4	7		9	2	1		0	1		2	0	0		0	0	1	1	0	2	3	0		127	1	2	2	0		0	0
4616	62	1	1	0	0	1	0	3	4	5		7	0	0	10	4	3	2	1	0		0	2	3		1	0		0	0	1		1	0	1	3	1	0	1	0		2	2	0	0	0		0	1
4617	72	2	1	1	0	0	0	0	2	0		4	1	2	1	0	1	3	0	1		4	9	10		1	0		1	0	0		0	3	1	1	3	2	2	2		0	0	1	1	0		1	0
4623	170	0	4	2	0	2	2	1	5	1		4	0	1	3	5	5	13	9	5		6	2	6		2	3		0	6	2		6	2	2	2	3	3	5	1		3	4	24	6	5		1	0
4624	715	3	21	4	1	6	31	8	5	50		21	2	3	65	6	8	9	30	32		35	9	3		2	3		1	8	3		11	3	14	7	2	6	28	3		48	4	66	18	11		8	1
4629	85	0	0	0	0	0	0	0	0	1		0	0	0	0	0	0	1	0	0		1	1	0		1	0		0	5	0		15	3	8	7	5	12	7	13		1	0	2	0	0		0	2
4670	1136	4	1	0	1	2	3	1	0	1		1	34	435	1	16	0	1	0	1		45	86	49		0	1		107	0	0		3	1	1	1	2	25	1	8		1	0	0	4	3		1	1
4689	486	3	8	0	1	6	0	4	5	4		33	0	0	2	0	0	5	22	0		4	3	4		0	8		0	0	7		0	0	0	47	1	0	5	0		75	93	59	61	24		1	1
4718	297	1	0	0	0	0	7	5	0	8		38	0	2	0	0	19	0	40	0		10	0	0		0	0		1	0	0		1	0	0	56	0	0	62	5		14	0	0	12	0		1	15
4728	688	0	1	0	1	3	1	59	1	1		4	10	7	35	0	51	1	88	18		12	226	32		0	4		1	57	0		0	14	17	15	0	2	5	0		3	1	0	1	0		17	0
4733	220	0	0	0	1	0	0	0	0	0		0	0	0	0	0	0	0	0	0		97	10	26		0	0		0	0	0		0	0	0	0	0	0	0	0		0	1	0	0	0		0	0
4737	72	0	1	1	0	3	2	2	5	3		2	0	0	2	0	0	1	0	27		0	0	0		0	0		2	3	3		1	0	0	0	0	0	0	0		0	0	0	0	0		2	10
4744	96	0	3	2	1	1	5	0	0	0		1	2	1	5	2	7	0	0	4		4	4	5		4	1		4	2	3		3	1	2	3	5	1	4	1		0	3	0	1	0		1	1
4748	204	0	0	0	1	1	0	0	3	0		0	3	146	1	0	0	1	7	0		0	2	3		0	2		2	5	1		5	8	0	0	0	6	7	0		0	0	0	0	0		0	0
4790	2141	23	25	2	3	17	7	8	266	12		7	20	1	2	93	3	7	23	6		32	70	7		41	10		50	84	6		116	2	8	26	0	56	31	3		114	229	185	143	144		3	2
4793	436	1	1	0	0	0	1	0	0	0		10	0	0	0	0	1	0	2	0		0	0	0		0	0		2	0	0		0	1	0	0	0	0	1	0		6	40	3	96	189		81	1
4800	325	0	1	0	0	67	1	55	0	0		0	0	0	1	2	0	50	0	24		3	0	0		89	0		1	0	0		0	1	0	28	0	0	0	1		0	0	1	0	0		0	0
4886	106	0	0	0	0	0	0	0	1	0		1	0	0	0	0	0	0	0	0		0	33	0		2	0		3	0	0		27	0	0	0	0	1	0	0		1	0	0	19	1		0	17
5061	351	3	8	1	1	0	1	1	0	0		0	0	0	1	1	2	0	0	0		4	49	58		81	0		0	0	1		0	97	0	32	1	0	2	1		0	2	2	0	1		0	1
5107	88	0	0	0	0	0	0	0	0	0		0	0	0	0	1	0	0	1	0		1	0	1		0	0		10	0	0		0	51	0	1	1	21	0	0		0	0	0	0	0		0	0
5137	50	1	2	1	1	0	2	1	0	1		1	1	3	1	1	1	3	2	3		0	2	0		4	0		2	2	1		2	0	0	0	0	1	0	0		1	0	1	3	3		1	0
5211	56	0	1	0	1	0	6	3	15	0		2	0	1	0	0	0	0	0	0		0	0	5		0	0		0	0	18		0	0	0	0	0	0	0	0		0	3	1	0	0		0	0
5244	283	0	1	0	0	0	5	0	1	23		1	0	0	0	0	1	0	0	0		3	0	3		0	1		2	6	3		1	1	2	0	116	0	2	17		0	17	2	14	35		24	2
5251	302	0	0	0	2	3	1	0	3	4		12	1	2	7	1	102	12	61	1		1	2	0		0	0		27	43	12		2	0	0	1	0	0	0	0		0	0	0	1	1		0	0
5257	70	0	0	0	0	1	1	0	0	0		1	3	0	1	3	5	0	0	1		1	3	3		5	1		5	0	4		0	1	5	2	3	0	3	3		0	1	0	0	0		1	1
5258	106	0	0	0	0	0	0	0	0	0		15	0	26	9	0	2	0	0	7		1	0	1		0	1		40	1	1		0	0	0	0	0	0	0	0		0	0	1	0	0		0	0
5269	149	0	0	0	0	0	0	0	24	0		47	1	0	0	0	49	1	2	0		1	0	0		0	1		10	1	0		0	0	0	1	0	1	0	0		0	0	9	0	0		1	0
5277	75	0	3	0	1	0	2	0	0	0		0	0	0	0	1	0	2	1	1		11	0	1		19	0		0	0	0		0	0	0	0	1	0	0	1		27	0	0	2	0		0	2
5279	54	0	0	0	0	0	0	0	0	0		0	0	0	0	1	0	0	0	0		2	0	0		1	0		0	1	0		5	0	0	4	0	0	0	7		0	1	10	2	2		0	0
5286	192	1	1	0	0	0	0	0	0	0		0	1	1	0	0	0	0	0	0		1	0	0		0	0		1	0	0		0	0	0	0	0	0	0	0		35	16	12	52	71		0	0
5291	73	0	0	0	0	1	0	1	24	0		0	0	1	0	0	0	0	0	0		0	1	7		0	0		2	0	0		0	0	0	0	0	0	0	0		0	0	1	0	34		0	1
5314	171	9	8	1	9	3	6	2	19	1		2	2	2	1	5	1	2	1	6		3	6	0		8	1		1	4	2		4	0	2	5	1	1	7	1		3	0	7	8	9		0	3
5401	68	0	0	0	0	0	0	0	0	0		0	0	0	0	0	0	0	0	0		0	0	0		0	0		0	0	0		0	0	0	0	0	0	0	0		0	0	0	0	0		0	0
5415	999	1	62	1	1	7	2	8	23	7		3	0	0	12	220	0	25	2	75		6	4	2		0	0		7	1	3		12	0	3	2	18	266	1	1		0	1	5	5	2		2	4
5430	71	0	0	0	2	0	0	0	0	0		0	0	0	0	0	0	0	0	0		0	0	10		0	0		0	0	1		0	0	1	1	0	0	0	0		0	0	0	0	0		0	0
5463	411	0	1	0	1	27	12	5	17	3		1	0	1	4	0	7	1	34	0		3	22	5		46	34		2	3	9		0	1	0	2	3	0	0	0		12	5	9	3	19		34	12
5486	1069	0	1	20	2	3	77	16	0	63		107	24	5	53	33	110	103	47	0		94	54	58		8	17		55	4	0		0	1	1	3	0	2	0	0		0	0	0	0	16		1	1
5488	376	37	0	0	0	0	0	0	0	0		1	0	0	17	0	0	1	0	5		1	1	0		0	0		8	1	2		0	0	0	0	0	0	0	0		0	0	0	1	0		1	0
5563	51	0	6	1	5	1	4	0	2	0		1	2	0	3	1	0	1	4	1		0	1	0		0	0		0	1	0		0	2	2	0	0	6	0	0		0	1	0	0	5		1	0
5680	78	3	3	0	0	7	0	2	0	0		0	3	2	2	7	4	0	1	1		0	0	1		1	0		2	1	0		1	6	2	4	1	3	7	2		0	0	0	0	0		3	6
5713	53	0	0	1	1	5	0	34	1	1		0	0	2	0	1	0	0	0	0		1	0	0		0	0		0	0	0		1	0	0	0	0	0	0	0		2	0	3	0	0		0	0
5782	113	0	0	0	0	0	0	0	0	0		0	0	0	0	0	0	1	0	0		1	0	1		0	0		2	0	0		0	0	0	0	0	97	1	0		0	0	0	0	0		0	0
5897	125	1	60	0	1	5	1	35	0	0		0	0	0	1	0	1	0	0	2		2	0	1		0	1		2	5	0		1	1	1	0	0	0	0	0		0	1	0	1	0		2	0
5931	70	0	0	0	0	0	0	0	1	0		1	4	0	8	0	0	0	51	0		0	0	0		0	0		0	0	0		0	0	0	0	0	0	0	1		0	3	0	0	0		0	0
6235	92	2	7	1	0	3	3	3	1	1		1	3	3	2	0	0	5	0	0		1	1	0		0	0		1	0	0		4	3	5	2	2	27	1	3		0	0	0	0	0		2	3
6336	68	0	45	0	1	0	0	0	0	0		6	0	5	0	0	3	0	1	0		2	2	0		0	0		0	1	0		0	0	0	0	0	1	1	0		0	0	0	0	0		0	0
6342	297	2	64	21	37	1	4	9	2	6		3	0	0	1	0	0	2	1	1		2	1	7		1	3		0	3	5		8	9	1	31	1	7	4	4		0	4	1	3	1		0	0
6363	80	1	2	0	0	1	0	2	0	0		1	0	2	1	1	0	1	3	1		0	5	11		1	6		1	2	1		4	1	0	0	3	5	2	0		6	3	9	2	2		0	0
6375	139	0	0	0	1	0	0	2	0	0		0	0	0	0	0	0	0	0	0		134	0	0		0	0		0	0	0		0	1	1	0	0	0	0	0		0	0	0	0	0		0	0
6376	228	0	4	1	7	0	1	8	10	16		20	1	0	17	2	6	2	2	1		22	26	22		1	0		0	1	1		8	0	0	0	0	1	0	0		7	12	17	1	9		2	0
6423	291	0	1	0	0	0	0	5	0	0		3	2	1	0	0	0	0	2	0		35	66	24		0	0		0	0	0		0	0	0	3	0	0	0	0		7	7	4	3	3		0	0
6424	219	0	1	0	1	0	1	0	0	0		5	15	6	4	8	17	3	4	4		2	8	10		20	26		26	1	9		0	0	8	0	0	1	11	7		3	3	4	5	6		0	0
6456	310	0	0	0	0	0	0	0	0	0		0	0	0	0	0	1	0	1	1		57	100	60		0	0		0	0	0		0	0	0	0	0	0	0	0		0	27	32	8	23		0	0
6478	336	0	0	0	0	0	0	1	2	0		0	1	0	0	0	0	0	0	0		24	6	4		0	1		3	0	0		1	2	0	0	0	0	0	0		0	1	0	0	0		1	0
6496	317	0	0	0	11	1	0	2	0	25		2	1	2	29	33	25	43	17	30		13	17	23		0	0		2	11	10		4	0	0	0	0	3	1	0		5	0	3	1	0		2	0
6529	269	2	1	0	1	0	0	0	1	0		0	1	0	0	4	3	1	1	1		2	1	0		0	0		1	0	0		3	1	0	2	0	91	0	81		0	0	0	1	0		0	0
6539	627	0	0	0	1	0	0	0	0	0		0	0	0	0	0	0	0	0	0		0	0	0		0	0		0	0	0		0	0	0	0	0	0	0	0		0	0	0	0	0		0	0
6544	360	10	12	1	9	6	6	14	2	1		1	1	4	1	2	1	1	0	0		4	1	1		6	1		1	4	0		0	0	0	0	2	0	0	0		35	11	5	13	14		7	0
6570	59	0	0	0	0	0	1	0	0	0		0	0	0	0	0	0	0	0	0		1	3	0		1	0		1	0	0		26	0	0	0	0	8	0	17		0	0	0	0	0		0	0
6647	1236	3	28	3	72	20	92	75	184	37		2	8	4	2	5	30	35	2	43		65	80	58		44	0		2	5	50		1	0	3	4	2	0	5	0		2	3	2	2	2		41	1
6649	55	0	0	1	5	0	0	0	1	0		0	0	0	1	0	0	0	0	0		1	0	0		1	0		0	0	0		1	0	2	2	4	31	0	5		0	0	0	0	0		0	0
6659	487	1	20	12	1	2	6	7	0	0		1	0	4	0	3	11	6	2	2		19	30	39		0	0		37	0	20		0	1	0	0	1	1	0	0		0	3	0	0	1		3	1
6671	703	26	6	5	20	9	27	20	0	80		38	12	2	42	22	13	76	36	12		4	1	0		24	15		6	37	2		35	2	5	0	2	19	53	7		0	0	2	0	0		31	11
6684	153	0	10	0	0	3	5	2	1	11		0	0	0	0	0	14	7	1	8		5	4	3		0	0		0	2	4		0	0	1	0	0	0	1	0		18	43	4	3	1		0	0
6754	474	2	2	0	5	5	18	4	12	100		21	0	0	31	0	3	8	6	7		10	14	10		12	8		0	6	21		1	3	5	2	10	1	11	2		21	27	55	12	11		8	0
6785	86	4	2	1	42	0	1	0	0	0		0	0	0	0	0	0	0	1	0		3	0	1		16	0		0	2	0		0	1	0	4	0	1	0	2		0	0	1	4	0		0	0
6866	315	0	0	0	0	0	0	0	0	1		2	0	0	0	5	59	1	1	0		2	1	0		0	1		0	25	1		55	3	1	1	0	1	0	2		0	9	91	4	7		0	0
6996	101	0	0	0	0	0	0	2	1	2		4	0	1	5	0	4	1	3	1		0	5	5		5	1		2	0	1		3	0	3	1	1	3	0	2		21	3	12	4	2		0	0
7039	59	0	0	0	0	0	0	0	0	0		0	0	6	0	0	0	0	0	0		0	1	0		47	0		0	0	0		0	0	0	0	0	0	0	0		2	0	0	0	3		0	0
7133	96	9	0	0	0	0	0	2	0	10		0	0	0	0	0	0	0	2	0		5	7	0		0	7		1	0	1		0	1	5	0	0	0	21	13		0	0	1	9	0		2	0
7420	163	0	2	0	1	0	4	1	9	2		5	0	7	0	0	0	3	0	0		4	3	2		2	2		1	7	4		12	1	8	6	2	20	47	0		0	0	1	2	3		0	0
7545	130	0	1	0	1	0	0	1	0	1		2	0	0	1	1	0	0	0	0		1	0	0		0	0		0	114	0		0	0	0	0	0	1	1	0		1	0	0	0	0		1	0
7569	560	0	0	0	0	0	0	0	0	0		1	1	0	0	0	151	0	0	1		22	0	4		1	0		0	1	0		148	1	0	1	1	35	58	2		0	0	10	0	18		0	0
7575	136	3	0	2	2	3	1	4	2	0		0	7	8	7	7	3	4	0	5		3	2	10		2	3		3	0	6		3	1	2	9	4	8	6	1		6	1	1	1	1		0	1
7585	82	7	2	0	1	0	0	2	0	0		2	0	5	10	4	6	11	6	0		1	3	1		1	0		1	2	4		2	0	0	0	0	1	0	1		4	1	3	0	1		0	0
7590	86	0	0	0	0	0	0	0	0	0		2	0	2	6	0	0	0	15	0		1	2	0		0	0		5	6	15		7	0	3	2	1	1	7	1		0	0	5	3	2		0	0
7615	88	0	17	5	1	0	1	2	1	2		2	1	10	3	0	2	1	15	0		1	1	0		2	1		9	0	1		1	0	0	0	0	0	0	0		4	0	0	1	2		1	0
7663	92	0	1	0	0	4	0	0	0	0		0	0	0	0	0	0	0	0	18		5	2	1		8	8		0	0	0		0	0	0	0	0	0	1	0		0	12	6	6	0		0	2
7673	360	3	3	0	6	3	12	8	6	50		4	5	5	4	1	13	9	0	2		7	2	0		2	1		1	0	5		9	0	2	1	3	22	2	1		1	40	34	26	63		0	1
7675	1576	65	3	50	30	4	1	79	1	6		3	6	9	6	111	5	77	2	4		19	0	27		0	85		8	40	12		44	10	114	20	49	167	182	19		0	1	1	23	7		90	107
7682	79	0	0	0	1	8	0	11	12	30		4	0	0	2	1	2	1	1	0		1	0	0		0	0		0	0	0		0	0	1	0	0	0	0	0		0	1	0	0	0		1	0
7694	93	0	0	0	0	0	0	0	0	0		0	0	0	0	0	0	0	1	0		0	57	12		0	0		0	1	2		0	0	1	0	0	1	10	4		0	0	0	1	0		1	0
7702	229	0	0	0	0	0	0	0	0	0		0	0	0	0	0	0	0	1	0		0	5	1		0	0		0	0	0		1	3	37	5	25	13	17	4		3	16	6	1	86		4	0
7703	105	1	0	2	5	2	0	1	11	7		6	1	1	1	3	1	6	5	0		1	0	13		0	0		7	5	9		0	0	1	0	1	0	0	0		3	3	0	2	0		1	6
7717	53	0	0	0	2	1	1	7	2	16		10	0	0	0	0	0	0	0	0		1	0	0		0	2		0	0	4		0	0	0	0	0	0	0	0		1	3	0	0	2		0	1
7776	136	0	0	0	1	0	0	0	0	0		0	1	0	0	1	0	0	0	0		131	0	0		0	0		0	1	0		0	0	0	0	0	0	0	0		0	0	0	0	0		0	1
7801	54	2	1	2	0	1	0	1	0	1		1	3	3	0	0	0	0	1	0		0	0	2		6	2		1	1	0		0	0	0	1	1	1	1	1		2	0	0	9	0		3	4
7807	92	0	1	7	8	1	1	0	0	0		0	0	1	0	0	0	1	1	0		0	0	0		5	13		0	2	0		1	0	1	7	7	0	0	9		3	1	0	2	2		3	14
7835	83	5	5	3	4	3	3	7	0	0		1	0	1	0	0	1	0	0	0		0	0	0		3	0		0	0	0		0	1	0	0	0	0	0	0		10	9	2	9	7		4	2
7838	87	2	0	0	0	4	1	7	9	6		2	4	3	0	4	3	1	0	2		0	2	4		0	2		1	8	4		0	0	0	2	2	1	2	1		0	0	0	0	1		0	3
7842	101	0	0	0	0	0	0	0	0	0		0	0	0	0	0	0	0	0	0		0	26	55		0	0		0	0	0		0	0	0	0	0	0	0	0		0	0	0	0	0		0	0
7870	107	0	24	1	0	0	11	0	0	1		0	0	0	0	1	0	0	2	0		0	1	3		0	10		6	0	0		0	0	0	9	1	0	4	0		0	0	2	1	2		28	0
7873	58	0	1	0	0	0	0	0	0	1		0	0	6	0	0	0	6	0	0		3	3	9		2	0		1	6	6		1	0	0	1	1	1	2	0		0	0	1	0	0		0	2
7881	233	15	2	16	27	2	8	1	1	0		6	55	0	5	1	9	6	12	1		2	2	0		4	1		8	0	9		0	0	1	0	0	0	1	0		14	12	1	11	0		0	0
7893	450	0	7	2	8	0	15	6	7	80		0	0	0	1	0	3	2	1	3		37	12	25		0	0		0	0	0		1	0	0	1	0	0	0	0		49	66	81	25	13		3	1
7894	54	0	0	0	0	0	2	1	0	0		1	0	0	0	0	0	0	0	0		2	0	0		0	0		0	0	0		0	6	0	0	1	0	0	0		2	20	6	12	1		0	0
7902	1658	14	130	48	11	32	50	28	28	30		71	34	34	5	23	38	18	62	23		21	34	64		113	38		50	22	4		21	13	46	26	58	29	32	8		47	29	10	25	16		32	35
7922	119	12	4	0	0	0	0	0	0	0		0	1	32	0	15	2	4	1	0		0	0	0		1	0		0	0	3		0	0	1	0	1	0	3	1		0	0	1	0	0		1	28
8089	495	1	4	1	0	0	0	0	1	0		18	41	1	15	0	28	3	16	5		2	4	17		50	92		33	0	33		9	0	22	0	3	7	22	4		9	1	5	15	23		1	1
8350	326	0	1	8	0	1	2	23	5	2		15	9	14	19	0	1	2	5	3		25	18	6		18	0		1	12	26		17	0	5	4	7	13	16	12		2	1	1	1	0		21	1
8584	67	0	0	0	0	0	0	0	0	0		0	0	0	0	0	0	0	0	0		1	0	0		0	0		0	0	0		0	0	3	1	8	6	1	45		0	1	0	1	0		0	0
8689	85	0	0	0	0	1	0	0	0	0		0	0	0	0	0	0	0	0	0		3	4	0		0	0		1	0	0		0	0	0	0	0	0	0	3		0	0	0	0	0		0	0
8932	1089	31	10	6	18	1	42	0	0	11		39	10	7	8	25	27	37	21	60		51	23	23		21	1		58	35	23		26	3	2	0	0	41	1	1		168	15	25	26	8		5	69
9073	53	0	0	1	1	0	0	1	0	1		2	0	0	2	2	3	3	0	4		0	1	0		0	1		3	1	10		6	0	1	0	0	3	2	1		2	0	0	0	0		0	1
9075	336	9	9	17	5	21	10	9	8	2		9	5	9	14	7	3	8	4	4		5	6	6		6	3		17	4	4		7	16	5	1	16	26	2	18		2	2	1	3	1		3	18
9085	470	1	0	0	4	110	2	35	3	10		0	0	0	2	1	1	0	3	0		5	1	0		9	0		0	2	0		1	1	0	0	0	1	0	0		1	0	0	0	0		271	6
9114	73	0	23	1	0	0	0	0	0	0		7	0	0	1	0	0	1	0	0		2	0	0		2	5		0	1	0		0	0	0	0	0	0	0	0		17	0	1	0	0		0	0
9161	86	0	0	0	0	0	0	0	0	0		1	0	0	0	0	12	19	0	1		14	2	7		0	0		1	1	0		0	8	2	1	0	1	1	0		0	1	1	1	0		0	0
9206	261	2	4	7	14	2	3	2	1	0		0	0	2	1	2	0	5	7	1		2	1	4		18	18		0	2	2		1	11	9	16	21	0	1	43		1	1	3	1	1		11	41
9263	111	0	7	1	1	0	10	1	3	8		15	2	0	0	1	0	0	1	1		3	1	5		2	0		0	9	0		0	4	4	4	2	0	1	2		7	4	3	1	1		1	3
9416	69	6	1	0	0	2	1	1	0	0		6	0	6	4	1	5	4	0	4		2	3	3		0	0		3	2	0		1	0	1	0	0	1	0	1		0	2	0	3	1		2	1
9419	69	0	0	2	2	0	0	1	1	1		0	2	1	2	0	3	1	1	0		0	3	6		0	0		18	1	0		5	1	3	3	1	0	2	0		0	1	0	3	2		0	0
9482	256	0	8	0	3	3	3	19	1	0		5	0	5	2	1	8	0	3	0		1	2	19		2	34		0	0	5		19	2	1	1	9	6	4	3		39	7	27	7	1		6	0
9605	215	1	1	0	4	0	0	0	1	2		4	0	1	0	43	3	2	0	2		3	0	0		8	0		0	1	1		5	0	20	1	13	0	21	6		1	1	0	3	0		3	60
9741	215	0	0	15	3	0	0	7	0	0		0	0	0	1	0	0	0	0	1		2	0	0		0	0		0	0	1		0	0	0	0	2	0	1	19		0	3	7	14	3		128	8
9747	153	0	11	2	7	0	5	0	0	4		2	0	0	0	8	1	6	0	0		11	0	2		29	0		0	0	0		1	0	0	1	0	0	0	0		0	38	10	5	4		0	0
9754	75	1	5	0	1	3	1	0	3	0		0	1	0	0	0	0	0	0	0		19	23	1		0	0		0	0	0		0	0	1	0	0	0	0	0		7	5	3	0	0		0	1
9769	1746	106	19	154	304	5	14	23	198	26		18	67	32	57	110	42	103	45	29		11	3	1		5	1		121	91	0		1	1	2	1	1	1	3	0		67	0	2	20	6		30	2
9770	408	0	1	0	1	0	1	0	4	1		2	5	1	58	33	0	1	1	40		2	2	6		0	6		7	111	4		3	1	0	2	1	1	0	0		3	6	4	7	7		53	1
9822	56	0	53	0	0	0	0	1	0	0		0	0	0	0	2	0	0	0	0		0	0	0		0	0		0	0	0		0	0	0	0	0	0	0	0		0	0	0	0	0		0	0
9825	908	0	0	0	1	0	1	1	1	0		0	0	3	0	0	1	2	0	0		3	0	0		0	0		2	0	1		1	72	182	121	237	113	127	30		1	1	0	0	3		2	2
9878	106	0	0	0	0	0	1	0	0	2		0	66	11	1	1	0	2	0	0		1	0	0		0	0		0	0	0		0	18	0	1	0	1	0	0		0	0	0	1	0		0	0
9902	157	2	1	1	0	1	0	1	0	0		0	8	2	19	0	1	36	0	0		0	0	0		0	0		0	0	0		0	0	0	0	0	0	1	0		0	0	0	0	0		84	0
9905	167	0	0	0	0	0	0	0	1	0		44	1	1	1	1	0	19	0	21		3	1	1		0	1		3	62	3		0	1	0	0	1	0	1	1		0	0	0	0	0		0	0
10353	115	0	1	1	5	3	7	0	0	16		0	0	21	1	1	0	2	0	1		5	1	2		2	3		0	2	0		1	1	0	2	4	0	11	0		2	3	2	0	0		6	0
10363	110	0	0	0	0	0	0	6	0	0		0	0	60	0	0	0	0	0	0		1	0	0		0	0		0	28	0		0	0	0	0	0	0	1	0		0	4	3	2	1		3	0
10370	96	5	0	0	1	2	2	1	5	0		4	2	2	8	2	5	1	4	2		1	3	4		4	1		0	0	4		2	0	3	2	0	1	1	7		0	2	5	3	0		4	2
10374	116	1	2	0	8	3	2	12	3	43		0	1	0	7	1	2	0	0	0		0	1	1		0	1		0	2	0		1	0	0	0	0	0	1	0		6	4	9	3	1		1	0
10375	579	2	1	44	0	0	4	0	118	0		1	1	53	2	26	0	2	1	1		6	0	101		0	0		31	25	2		31	0	0	22	0	33	0	0		1	0	1	0	0		1	17
10437	66	0	1	1	0	0	0	0	0	0		0	0	0	0	0	0	0	1	1		0	0	0		0	0		0	0	0		0	7	0	0	0	0	0	0		0	0	17	12	25		0	0
10453	430	0	0	0	1	0	0	0	0	0		2	167	34	12	13	0	28	1	0		1	0	5		4	4		0	1	1		42	11	12	3	6	29	11	6		0	0	0	0	0		0	0
10465	1005	5	3	9	40	7	68	5	16	120		27	0	0	47	38	1	7	109	5		7	14	51		5	0		13	25	5		4	2	25	19	19	171	10	9		12	32	24	2	0		34	7
10472	1197	6	22	5	13	19	70	24	93	22		46	0	9	22	53	2	3	0	16		17	21	60		2	17		5	4	142		8	8	14	8	4	89	3	5		1	69	14	11	4		10	1
10483	54	0	0	0	0	1	1	1	0	0		0	0	0	0	2	2	0	0	0		0	0	0		1	0		38	1	0		3	2	0	1	0	0	0	1		0	0	0	0	0		0	0
10493	427	24	9	5	26	5	17	8	14	8		11	2	7	10	1	4	0	10	14		4	24	23		2	10		5	11	4		11	5	23	7	4	2	13	5		13	7	8	14	8		12	12
10494	125	3	2	3	2	7	5	2	0	2		3	3	1	5	12	2	3	2	6		1	1	2		0	0		3	0	3		1	5	2	0	3	12	2	2		3	2	1	3	1		4	5
10509	56	1	1	0	0	0	0	1	1	0		0	0	1	0	0	1	1	0	0		5	11	3		0	1		1	0	1		3	1	1	0	0	0	0	0		0	2	1	0	0		0	0
10587	721	0	0	0	1	0	0	10	1	0		72	2	0	182	3	2	107	8	4		16	5	8		0	4		52	2	4		144	0	0	6	2	1	15	2		0	41	3	0	0		0	0
10611	110	1	0	2	1	0	0	0	0	6		12	3	1	0	1	0	2	1	0		4	0	0		20	0		1	0	0		0	0	0	0	0	0	0	0		6	12	7	13	0		16	1
10612	411	2	5	6	4	8	3	17	6	14		16	0	0	21	3	23	6	9	17		18	31	26		20	15		1	6	13		17	3	0	5	5	0	10	4		23	1	5	6	3		7	4
10615	306	2	2	5	15	10	69	7	9	1		1	2	2	2	0	9	2	5	0		0	2	2		1	5		3	1	1		1	0	97	3	2	2	1	3		1	8	1	11	18		0	0
10639	318	1	0	0	2	17	14	17	7	45		1	0	2	3	0	11	12	4	0		9	7	7		0	8		0	0	4		0	0	1	0	0	0	0	0		29	55	37	2	7		4	12
10644	209	0	1	11	12	6	13	28	2	2		4	4	6	2	0	1	0	14	0		1	1	2		2	0		8	1	2		2	4	4	3	11	3	1	6		4	9	8	13	2		0	0
10780	300	2	1	1	7	2	185	3	0	3		12	0	4	3	0	1	2	0	1		1	1	6		23	30		0	2	1		0	2	1	2	0	0	0	1		0	0	0	0	0		1	1
10802	84	0	0	0	0	0	0	14	0	1		11	0	1	40	0	0	0	0	3		2	0	0		4	0		0	1	0		2	1	0	0	1	0	0	0		0	0	0	0	0		0	3
10830	88	4	2	1	0	4	1	0	0	2		2	0	12	7	6	0	1	10	2		1	1	2		3	1		1	1	1		0	1	1	0	2	1	5	2		0	0	1	0	0		1	5
10858	234	17	3	0	6	5	1	2	8	1		6	5	6	13	14	9	9	10	9		3	14	9		1	5		6	3	6		3	2	3	1	4	3	7	4		3	3	6	3	6		3	3
10892	214	9	20	0	3	8	0	1	0	0		11	0	0	3	3	6	2	28	15		1	18	9		9	0		2	0	3		3	0	0	0	1	3	7	1		9	13	13	10	3		0	0
10893	564	0	1	0	1	2	4	0	1	23		5	2	2	54	83	30	103	21	18		14	9	12		1	4		8	6	15		0	1	19	2	25	1	34	0		3	8	6	5	6		11	0
10901	360	0	4	0	0	155	1	39	0	33		7	0	8	7	0	0	0	7	0		0	1	0		0	0		4	2	3		0	24	5	24	26	5	0	0		0	0	0	0	0		0	3
10919	217	0	0	1	1	0	0	0	0	0		0	0	4	0	0	1	0	2	0		2	0	0		115	0		0	0	0		1	0	0	0	0	1	0	0		25	26	8	5	24		1	0
10959	561	6	5	46	21	7	30	26	15	3		15	16	22	3	3	9	1	30	8		5	4	10		7	31		2	2	2		5	2	5	4	16	2	6	17		74	9	18	24	6		1	6
10978	59	0	0	0	0	0	0	0	0	0		0	0	0	0	0	0	0	0	58		0	1	0		0	0		0	0	0		0	0	0	0	0	0	0	0		0	0	0	0	0		0	0
11002	4804	34	2	219	434	60	31	106	7	2		0	4	9	1	5	0	22	77	0		29	1	8		303	229		13	27	9		34	80	117	396	291	7	12	578		16	8	3	6	8		934	682
11116	167	0	0	0	2	0	0	0	1	1		0	0	1	0	0	0	0	2	1		0	0	0		0	0		0	0	30		0	12	14	28	28	3	30	7		0	0	1	0	0		0	6
11399	495	0	26	2	4	1	30	14	5	6		0	38	3	1	6	0	5	4	4		3	4	11		0	16		6	1	4		16	18	7	49	27	14	31	8		6	2	4	5	11		66	2
11400	202	5	5	0	11	2	0	3	5	4		21	5	1	9	8	4	9	20	5		6	3	1		1	2		1	4	7		3	2	3	6	1	6	0	3		4	4	13	4	5		1	0
11403	458	2	24	2	15	10	15	23	3	29		3	3	2	40	96	10	59	1	18		0	0	1		0	3		7	0	0		1	0	5	0	0	0	0	0		20	4	53	5	1		3	0
11404	60	0	1	0	0	0	2	0	1	0		0	1	0	8	2	0	1	0	8		0	0	3		0	0		0	20	0		1	0	0	0	0	1	0	0		1	1	0	3	2		1	0
11725	330	0	0	0	0	0	0	0	0	0		0	0	0	0	0	0	0	0	0		1	1	0		0	0		0	0	0		0	0	0	0	0	0	0	0		1	0	0	1	0		0	0
11964	1891	71	1	4	6	138	219	17	115	46		3	1	1	0	39	1	0	1	171		8	2	0		0	14		3	1	14		30	16	2	9	4	801	8	22		17	7	7	5	1		12	73
12109	121	1	2	0	1	1	0	1	2	2		13	0	0	0	0	0	0	2	0		0	0	1		0	0		0	0	5		0	0	0	10	0	0	2	0		17	21	23	8	3		1	1
12112	152	0	0	0	0	0	0	0	0	0		0	1	1	0	1	0	0	1	0		0	0	0		0	0		0	0	0		0	0	0	0	0	0	0	0		14	17	33	53	29		0	0
12288	70	0	0	0	0	0	1	1	1	1		1	2	8	0	0	0	0	4	0		3	3	7		2	0		3	1	0		0	0	1	0	0	0	0	0		6	9	5	4	1		0	0
12465	245	1	0	0	0	0	1	0	0	0		1	0	0	0	0	1	0	0	0		1	0	1		0	0		0	0	0		0	10	29	27	49	0	21	102		0	0	0	0	1		0	0
12992	59	6	0	0	2	1	6	1	1	0		0	0	3	2	1	3	0	2	1		3	2	0		2	4		0	0	0		1	0	3	1	1	1	0	0		2	0	0	4	3		1	0
12998	54	0	0	0	0	0	0	0	0	0		1	0	9	0	3	0	0	0	0		1	1	0		0	0		2	0	0		0	0	0	0	0	0	0	0		5	10	1	5	15		0	0
13004	54	0	0	0	0	1	0	1	2	0		7	0	0	0	0	0	0	0	1		0	0	3		4	0		0	0	0		0	0	0	0	0	0	0	0		3	18	6	1	0		1	0
13124	342	5	17	2	7	3	3	5	15	11		10	35	26	3	2	0	1	6	13		4	13	5		8	4		10	1	1		5	2	1	7	3	37	2	2		5	2	1	10	7		1	21
13126	1297	1	2	0	2	0	5	0	10	7		7	17	2	203	68	0	1	3	166		4	4	18		0	1		27	438	8		10	0	1	2	0	1	1	0		10	12	19	16	25		63	1
13142	182	7	4	4	3	9	11	3	4	2		1	13	9	3	7	3	6	6	9		2	5	2		1	1		2	0	2		4	3	10	2	9	9	3	3		0	1	0	2	0		2	11
13148	275	0	1	0	0	1	0	0	0	0		45	0	1	0	23	0	57	0	2		2	1	12		0	0		1	5	6		21	2	23	0	4	21	44	0		0	0	0	0	0		0	3
13159	75	6	7	0	0	3	3	4	0	1		9	7	3	0	0	1	1	1	0		0	0	0		2	2		5	0	2		2	0	1	0	6	1	0	1		0	0	0	0	0		4	3
13165	791	47	18	1	6	38	19	17	1	12		12	0	31	1	89	25	12	129	25		6	6	2		60	21		17	2	9		0	28	2	22	30	0	4	15		0	0	0	1	0		3	10
13358	87	4	27	0	0	0	18	0	1	0		0	0	1	9	2	0	0	4	1		0	1	2		11	0		0	0	2		0	0	0	0	0	0	0	0		4	0	0	0	0		0	0
13366	117	2	0	0	1	0	0	0	0	0		0	0	0	0	0	0	0	1	0		1	1	1		1	0		3	0	1		0	26	1	0	20	3	0	23		0	1	0	0	1		0	22
13421	2338	54	43	1	0	14	95	68	2	22		53	126	172	15	2	66	26	97	34		34	72	101		39	61		87	2	89		184	2	3	5	2	27	1	0		74	96	42	30	80		5	1
13478	493	1	1	1	0	0	0	0	1	0		0	2	0	4	2	1	1	3	0		4	1	2		0	1		1	185	274		0	0	1	0	1	1	0	0		1	2	1	0	0		1	0
13506	1328	94	2	0	0	1	0	0	16	0		0	302	1	0	410	1	1	3	1		4	1	1		1	1		1	0	1		42	0	14	1	2	4	2	73		0	2	3	36	130		1	0
13507	1909	11	3	3	7	17	17	17	4	256		23	16	5	4	12	150	113	22	102		97	89	51		33	29		26	39	31		55	15	18	12	27	14	47	10		105	150	98	47	16		10	5
13511	574	7	2	3	8	3	8	5	5	0		10	55	17	11	10	10	24	7	28		7	9	6		12	8		22	17	19		12	20	28	33	9	17	24	21		3	5	1	10	5		4	5
13514	101	12	5	2	6	2	1	10	2	0		3	0	4	2	1	2	0	0	1		1	1	1		5	1		0	0	0		0	0	0	0	1	0	0	3		5	2	7	7	6		7	0
13521	175	5	3	0	4	5	1	5	6	4		3	1	1	8	4	8	6	1	4		4	15	9		2	4		2	5	1		13	1	4	0	1	8	2	3		3	6	3	3	1		3	3
13914	79	4	0	1	0	4	3	1	1	3		2	0	1	4	1	3	0	4	3		2	5	1		0	0		0	0	2		0	0	0	0	2	3	4	2		2	3	0	1	2		3	6
14133	90	3	0	2	2	1	0	1	10	1		2	3	2	6	4	4	3	0	3		3	4	3		1	0		1	0	0		2	0	3	1	0	0	1	3		5	1	3	2	4		1	1
14297	64	3	1	1	2	1	0	1	0	4		2	0	1	2	1	1	0	1	3		0	2	0		0	1		1	4	2		2	2	1	3	0	1	1	0		0	2	4	1	1		1	4
14379	327	0	0	0	1	0	0	0	0	0		1	1	0	1	3	0	5	4	1		3	0	0		1	40		0	0	0		1	6	84	65	71	0	0	8		0	0	1	0	1		0	5
14411	77	2	0	1	0	1	2	0	1	1		1	0	5	0	0	10	8	3	4		0	0	2		1	1		2	3	3		0	1	0	1	0	3	0	3		1	1	1	0	0		14	0
14495	141	7	3	0	1	2	0	0	4	6		7	0	1	7	6	3	8	7	7		1	6	6		2	1		0	5	6		6	1	3	0	1	1	3	0		3	8	6	0	4		2	0
14537	260	0	6	13	0	1	3	13	1	7		5	0	0	2	0	3	1	1	0		16	14	25		18	28		0	4	20		26	2	1	2	3	8	10	0		0	1	0	0	0		9	5
14675	457	0	0	5	0	0	0	1	2	0		0	6	1	3	78	5	53	2	3		1	0	0		0	0		5	38	0		79	2	0	1	1	52	100	17		1	0	0	0	0		0	0
14796	214	1	0	0	0	5	8	1	1	0		18	0	1	2	0	0	0	20	2		1	3	1		3	24		2	9	6		9	5	7	4	9	25	4	7		0	0	0	2	0		32	1
14837	63	1	0	0	1	0	4	0	2	2		3	2	0	0	2	2	1	6	0		0	0	0		1	0		1	0	0		0	1	0	0	0	1	1	4		3	2	3	11	5		0	0
14848	76	0	0	0	0	0	0	0	0	0		0	1	0	1	1	1	0	0	0		0	0	0		0	0		0	0	0		0	0	25	0	4	30	10	3		0	0	0	0	0		0	0
14884	84	0	0	2	0	0	0	1	0	1		0	0	0	1	0	0	0	0	0		9	0	0		15	0		0	0	0		0	0	0	1	0	0	0	0		33	0	4	13	0		1	0
14913	1107	2	36	10	92	25	14	30	18	3		13	8	21	1	0	7	12	81	2		7	1	6		22	103		5	12	16		22	13	36	96	123	15	29	87		20	14	16	10	8		6	22
14924	198	1	45	0	0	1	24	1	0	0		2	0	0	8	4	0	0	12	1		0	0	0		28	0		49	0	0		8	0	0	0	1	1	0	0		11	0	0	1	0		0	0
